# Supplementary material for: Using the Fatigue Severity Scale to inform healthcare decision-making in multiple sclerosis: mapping to three quality-adjusted life-year measures (EQ-5D-3L, SF-6D, MSIS-8D)
Source: Health Qual Life Outcomes. 2019 Aug 5;17:136. doi: 10.1186/s12955-019-1205-y (PMC6683407; doi:10.1186/s12955-019-1205-y)
Supplement: Supplementary file 4 — All model results. (XLSX 52 kb) [file 12955_2019_1205_MOESM4_ESM.xlsx]

## Sheet: Estimation models summary
ESTIMATION DATASET
OLS Model A: Regressing EQ-5D vs FSS total
EQ-5D	Coefficient	SE	t	P>|t|
FSS_tot	-0.0082416	0.0005873	-14.03	<0.0001
_cons	0.975643	0.0252272	38.67	<0.0001
R2	0.2007
RMSE	0.25087
Coefficients	1
Sig coefficients	1
	Mean	Std.Dev.	Obs
MAE	0.185788	0.168196	763
MSE	0.06277	0.113481
RMSE	0.250539
	Freq.	Percent
Individuals with MAE < 0.25	577	75.62
Individuals with MAE < 0.1	279	36.57
Individuals with MAE < 0.05	150	19.66
OLS Model B: Regressing EQ-5D vs FSS total and FSS total squared
EQ-5D	Coefficient	SE	t	P>|t|
FSS_tot	-0.0021666	0.0031329	-0.69	0.489
FSS_squared	-7.76e-05	4.02e-05	-1.93	0.054
_cons	0.876138	0.0553036	15.84	<0.0001
R2	0.2046
RMSE	0.25043
Coefficients	2
Sig coefficients	0
	Mean	Std.Dev.	Obs
MAE	0.186054	0.166999	763
MSE	0.0624683	0.112468
RMSE	0.249937
	Freq.	Percent
Individuals with MAE < 0.25	578	75.75
Individuals with MAE < 0.1	286	37.48
Individuals with MAE < 0.05	155	20.31
OLS Model C: Regressing EQ-5D vs FSS, age, gender
EQ-5D	Coefficient	SE	t	P>|t|
FSS_tot	-0.0079199	0.0005716	-13.86	<0.0001
age	-0.0050569	0.0007908	-6.39	<0.0001
female	-0.0266549	0.0194074	-1.37	0.17
_cons	1.2353	0.0434449	28.43	<0.0001
R2	0.2465
RMSE	0.24499
Coefficients	3
Sig coefficients	2
	Mean	Std.Dev.	Obs
MAE	0.184222	0.160614	755
MSE	0.0597006	0.103092
RMSE	0.244337
	Freq.	Percent
Individuals with MAE < 0.25	567	75.1
Individuals with MAE < 0.1	281	37.22
Individuals with MAE < 0.05	138	18.28
OLS Model D: Regressing EQ-5D vs FSS item scores
EQ-5D	Coefficient	SE	t	P>|t|
FSS_01	0.0121112	0.0065751	1.84	0.066
FSS_02	-0.0114906	0.006153	-1.87	0.062
FSS_03	-0.011769	0.0088827	-1.32	0.186
FSS_04	-0.0055594	0.0082124	-0.68	0.499
FSS_05	-0.009797	0.0116495	-0.84	0.401
FSS_06	-0.0239286	0.0087694	-2.73	0.007
FSS_07	-0.0313019	0.007899	-3.96	<0.0001
FSS_08	0.0306572	0.006486	4.73	<0.0001
FSS_09	-0.0148607	0.0085109	-1.75	0.081
_cons	0.901376	0.0316935	28.44	<0.0001
R2	0.2584
RMSE	0.24292
Coefficients	9
Sig coefficients	3
	Mean	Std.Dev.	Obs
MAE	0.181681	0.158942	763
MSE	0.0582373	0.104484
RMSE	0.241324
	Freq.	Percent
Individuals with MAE < 0.25	585	76.67
Individuals with MAE < 0.1	287	37.61
Individuals with MAE < 0.05	138	18.09
OLS Model E: Regressing EQ-5D vs FSS item scores, age and gender
EQ-5D	Coefficient	SE	t	P>|t|
FSS_01	0.0113054	0.0063702	1.77	0.076
FSS_02	-0.0109776	0.0061411	-1.79	0.074
FSS_03	-0.0141663	0.0085313	-1.66	0.097
FSS_04	-0.0052734	0.0082046	-0.64	0.521
FSS_05	-0.0095641	0.0113973	-0.84	0.402
FSS_06	-0.0196851	0.0087809	-2.24	0.025
FSS_07	-0.0284915	0.0078462	-3.63	<0.0001
FSS_08	0.0299837	0.0063853	4.7	<0.0001
FSS_09	-0.0173494	0.0083469	-2.08	0.038
age	-0.004423	0.0007681	-5.76	<0.0001
female	-0.0387182	0.0194082	-1.99	0.046
_cons	1.14546	0.0459908	24.91	<0.0001
R2	0.2953
RMSE	0.23819
Coefficients	11
Sig coefficients	6
	Mean	Std.Dev.	Obs
MAE	0.179944	0.153247	755
MSE	0.0558334	0.0967479
RMSE	0.236291
	Freq.	Percent
Individuals with MAE < 0.25	585	77.48
Individuals with MAE < 0.1	263	34.83
Individuals with MAE < 0.05	137	18.15
OLS Model A: Regressing SF-6D vs FSS total
EQ-5D	Coefficient	SE	t	P>|t|
FSS_tot	-0.0058686	0.0003104	-18.91	<0.0001
_cons	0.896799	0.0150863	59.44	<0.0001
R2	0.4511
RMSE	0.09985
Coefficients	1
Sig coefficients	1
	Mean	Std.Dev.	Obs
MAE	0.0776975	0.0624325	455
MSE	0.0099262	0.0147231
RMSE	0.0996301
	Freq.	Percent
Individuals with MAE < 0.25	449	98.68
Individuals with MAE < 0.1	310	68.13
Individuals with MAE < 0.05	188	41.32
OLS Model B: Regressing SF-6D vs FSS total and FSS total squared
EQ-5D	Coefficient	SE	t	P>|t|
FSS_tot	-0.0073556	0.0017048	-4.31	<0.0001
FSS_squared	1.9e-05	2.09e-05	0.91	0.364
_cons	0.921188	0.0318629	28.91	<0.0001
R2	0.4521
RMSE	0.09987
Coefficients	2
Sig coefficients	1
	Mean	Std.Dev.	Obs
MAE	0.077324	0.0627508	455
MSE	0.009908	0.0148107
RMSE	0.099539
	Freq.	Percent
Individuals with MAE < 0.25	449	98.68
Individuals with MAE < 0.1	312	68.57
Individuals with MAE < 0.05	193	42.42
OLS Model C: Regressing SF-6D vs FSS, age, gender
EQ-5D	Coefficient	SE	t	P>|t|
FSS_tot	-0.0058572	0.0003072	-19.07	<0.0001
age	-0.0010963	0.0004152	-2.64	0.009
female	-0.0261578	0.0104525	-2.5	0.013
_cons	0.970124	0.0260177	37.29	<0.0001
R2	0.4668
RMSE	0.09888
Coefficients	3
Sig coefficients	3
	Mean	Std.Dev.	Obs
MAE	0.0777167	0.0604852	452
MSE	0.0096902	0.0141257
RMSE	0.098439
	Freq.	Percent
Individuals with MAE < 0.25	445	98.45
Individuals with MAE < 0.1	309	68.36
Individuals with MAE < 0.05	181	40.04
OLS Model D: Regressing SF-6D vs FSS item scores
EQ-5D	Coefficient	SE	t	P>|t|
FSS_01	-0.0022455	0.0040514	-0.55	0.58
FSS_02	-0.0053062	0.0038456	-1.38	0.168
FSS_03	-0.0052733	0.0053343	-0.99	0.323
FSS_04	0.0010524	0.0048914	0.22	0.83
FSS_05	-0.0071769	0.0047958	-1.5	0.135
FSS_06	-0.0024303	0.0048665	-0.5	0.618
FSS_07	-0.0219366	0.0044447	-4.94	<0.0001
FSS_08	0.0081017	0.0037777	2.14	0.033
FSS_09	-0.0150819	0.0049346	-3.06	0.002
_cons	0.870796	0.0176824	49.25	<0.0001
R2	0.4872
RMSE	0.09738
Coefficients	9
Sig coefficients	3
	Mean	Std.Dev.	Obs
MAE	0.0748245	0.0606868	455
MSE	0.0092735	0.0142932
RMSE	0.096299
	Freq.	Percent
Individuals with MAE < 0.25	448	98.46
Individuals with MAE < 0.1	326	71.65
Individuals with MAE < 0.05	193	42.42
OLS Model E: Regressing SF-6D vs FSS item scores, age and gender
EQ-5D	Coefficient	SE	t	P>|t|
FSS_01	-0.0019696	0.0040811	-0.48	0.63
FSS_02	-0.0054946	0.0037666	-1.46	0.145
FSS_03	-0.0055501	0.0051672	-1.07	0.283
FSS_04	0.0006194	0.004838	0.13	0.898
FSS_05	-0.006953	0.0048544	-1.43	0.153
FSS_06	-0.0011865	0.0047911	-0.25	0.805
FSS_07	-0.0221553	0.0043949	-5.04	<0.0001
FSS_08	0.0085498	0.0036751	2.33	0.02
FSS_09	-0.016144	0.0047086	-3.43	0.001
age	-0.001008	0.0004218	-2.39	0.017
female	-0.0297973	0.0106218	-2.81	0.005
_cons	0.94274	0.0289408	32.57	<0.0001
R2	0.5043
RMSE	0.0962
Coefficients	11
Sig coefficients	5
	Mean	Std.Dev.	Obs
MAE	0.074386	0.0590238	452
MSE	0.0090094	0.0135284
RMSE	0.0949177
	Freq.	Percent
Individuals with MAE < 0.25	445	98.45
Individuals with MAE < 0.1	326	72.12
Individuals with MAE < 0.05	195	43.14
OLS Model A: Regressing MSIS-8D vs FSS total
EQ-5D	Coefficient	SE	t	P>|t|
FSS_tot	-0.0073991	0.000428	-17.29	<0.0001
_cons	0.96092	0.0163728	58.69	<0.0001
R2	0.3665
RMSE	0.15046
Coefficients	1
Sig coefficients	1
	Mean	Std.Dev.	Obs
MAE	0.118813	0.091911	493
MSE	0.022547	0.0336523
RMSE	0.150156
	Freq.	Percent
Individuals with MAE < 0.25	448	90.87
Individuals with MAE < 0.1	242	49.09
Individuals with MAE < 0.05	136	27.59
OLS Model B: Regressing MSIS-8D vs FSS total and FSS total squared
EQ-5D	Coefficient	SE	t	P>|t|
FSS_tot	0.003346	0.0020075	1.67	0.096
FSS_squared	-0.0001374	2.71e-05	-5.08	<0.0001
_cons	0.785173	0.0329644	23.82	<0.0001
R2	0.3938
RMSE	0.14734
Coefficients	2
Sig coefficients	1
	Mean	Std.Dev.	Obs
MAE	0.11599	0.0902127	493
MSE	0.0215755	0.0328491
RMSE	0.146886
	Freq.	Percent
Individuals with MAE < 0.25	447	90.67
Individuals with MAE < 0.1	257	52.13
Individuals with MAE < 0.05	118	23.94
OLS Model C: Regressing MSIS-8D vs FSS, age, gender
EQ-5D	Coefficient	SE	t	P>|t|
FSS_tot	-0.0073583	0.0004338	-16.96	<0.0001
age	-0.0010747	0.0005784	-1.86	0.064
female	-0.0084559	0.0159167	-0.53	0.595
_cons	1.01865	0.0318194	32.01	<0.0001
R2	0.3718
RMSE	0.15048
Coefficients	3
Sig coefficients	1
	Mean	Std.Dev.	Obs
MAE	0.11795	0.0925481	490
MSE	0.0224599	0.0341597
RMSE	0.149866
	Freq.	Percent
Individuals with MAE < 0.25	447	91.22
Individuals with MAE < 0.1	243	49.59
Individuals with MAE < 0.05	133	27.14
OLS Model D: Regressing MSIS-8D vs FSS item scores
EQ-5D	Coefficient	SE	t	P>|t|
FSS_01	0.0005716	0.0046258	0.12	0.902
FSS_02	-0.0046381	0.0045312	-1.02	0.307
FSS_03	-0.0089035	0.0061382	-1.45	0.148
FSS_04	0.0062775	0.005894	1.07	0.287
FSS_05	-0.0238946	0.0072532	-3.29	0.001
FSS_06	-0.0056989	0.00701	-0.81	0.417
FSS_07	-0.026886	0.0059685	-4.5	<0.0001
FSS_08	0.0248479	0.0042748	5.81	<0.0001
FSS_09	-0.0225135	0.0058969	-3.82	<0.0001
_cons	0.901992	0.0201753	44.71	<0.0001
R2	0.4389
RMSE	0.14277
Coefficients	9
Sig coefficients	4
	Mean	Std.Dev.	Obs
MAE	0.109451	0.0894776	493
MSE	0.0199696	0.0320128
RMSE	0.141314
	Freq.	Percent
Individuals with MAE < 0.25	455	92.29
Individuals with MAE < 0.1	265	53.75
Individuals with MAE < 0.05	155	31.44
OLS Model E: Regressing MSIS-8D vs FSS item scores, age and gender
EQ-5D	Coefficient	SE	t	P>|t|
FSS_01	0.0006965	0.0047482	0.15	0.883
FSS_02	-0.0046197	0.0045562	-1.01	0.311
FSS_03	-0.008878	0.0060539	-1.47	0.143
FSS_04	0.0061478	0.005911	1.04	0.299
FSS_05	-0.0238531	0.0071685	-3.33	0.001
FSS_06	-0.0046045	0.00707	-0.65	0.515
FSS_07	-0.0268755	0.0059579	-4.51	<0.0001
FSS_08	0.0243758	0.0042502	5.74	<0.0001
FSS_09	-0.0231076	0.0058618	-3.94	<0.0001
age	-0.000692	0.0005656	-1.22	0.222
female	-0.0136911	0.0158243	-0.87	0.387
_cons	0.946167	0.0343212	27.57	<0.0001
R2	0.4419
RMSE	0.14301
Coefficients	11
Sig coefficients	4
	Mean	Std.Dev.	Obs
MAE	0.109097	0.0898123	490
MSE	0.019952	0.0325234
RMSE	0.141251
	Freq.	Percent
Individuals with MAE < 0.25	455	92.86
Individuals with MAE < 0.1	261	53.27
Individuals with MAE < 0.05	157	32.04
CLAD model A: Regressing EQ-5D vs FSS total
Variable	Observed	Bias	Std. Err.	LCL	UCL
FSS total score	-0.0057027	-0.0001452	0.0006126	-0.0069183	-0.0044871
Constant	0.921459	0.0064512	0.0255944	0.870675	0.972244
Observations	763
Coefficients	1
Significant coefficients	1
	Mean	Std.Dev.
MAE	0.175384	0.187826
MSE	0.0659922	0.133522
RMSE	0.257
Pseudo R2	0.106676
	Freq.	Percent
Individuals with MAE < 0.25	598	78.37
Individuals with MAE < 0.1	359	47.05
Individuals with MAE < 0.05	202	26.47
CLAD Model B: Regressing EQ-5D vs FSS total and FSS total squared
Variable	Observed	Bias	Std. Err.	LCL	UCL
FSS total score	-0.009644	0.0004918	0.003934	-0.01745	-0.0018381
FSS total score squared	4.97e-05	-9.15e-06	4.6e-05	-4.15e-05	0.0001409
Constant	0.991521	-0.0034434	0.0808684	0.83106	1.15198
Observations	763
Coefficients	2
Significant coefficients	1
	Mean	Std.Dev.
MAE	0.175069	0.194
MSE	0.0682358	0.13901
RMSE	0.261
Pseudo R2	0.107369
	Freq.	Percent
Individuals with MAE < 0.25	601	78.77
Individuals with MAE < 0.1	375	49.15
Individuals with MAE < 0.05	214	28.05
CLAD Model C: Regressing EQ-5D vs FSS, age, gender
Variable	Observed	Bias	Std. Err.	LCL	UCL
FSS total score	-0.0056594	-0.0001519	0.000642	-0.0069334	-0.0043855
Age	-0.0030708	-8.56e-05	0.0007458	-0.0045507	-0.001591
Gender (female)	0.0122796	-0.0056975	0.0133392	-0.0141882	0.0387474
Constant	1.05765	0.0194987	0.0610015	0.936606	1.17869
Observations	755
Coefficients	3
Significant coefficients	2
MAE	0.172706	0.191735
MSE	0.0665412	0.135887
RMSE	0.258
Pseudo R2	0.126388
	Freq.	Percent
Individuals with MAE < 0.25	599	79.34
Individuals with MAE < 0.1	371	49.14
Individuals with MAE < 0.05	220	29.14
CLAD Model D: Regressing EQ-5D vs FSS item scores
Variable	Observed	Bias	Std. Err.	LCL	UCL
FSS_01	0.0054738	-0.0008708	0.0060905	-0.0066111	0.0175587
FSS_02	-0.0029595	-0.0006602	0.0051276	-0.0131337	0.0072147
FSS_03	-0.0129109	0.0005275	0.0090883	-0.0309441	0.0051223
FSS_04	0.000928	0.0008603	0.0072269	-0.0134116	0.0152677
FSS_05	-0.0028966	0.0004885	0.0087797	-0.0203174	0.0145243
FSS_06	-0.0176497	-0.0011401	0.0070305	-0.0315997	-0.0036996
FSS_07	-0.0252316	0.0015539	0.0064638	-0.0380573	-0.012406
FSS_08	0.0244557	-0.0027058	0.0062705	0.0120136	0.0368978
FSS_09	-0.0163847	0.0005513	0.0073931	-0.0310541	-0.0017152
Constant	0.876196	0.008517	0.0363022	0.804164	0.948227
Observations	763
Coefficients	9
Significant coefficients	4
	Mean	Std.Dev.
MAE	0.17041	0.18679
MSE	0.0638843	0.132367
RMSE	0.253
Pseudo R2	0.133385
	Freq.	Percent
Individuals with MAE < 0.25	604	79.16
Individuals with MAE < 0.1	375	49.15
Individuals with MAE < 0.05	210	27.52
CLAD Model E: Regressing EQ-5D vs FSS item scores, age and gender
Variable	Observed	Bias	Std. Err.	LCL	UCL
FSS_01	0.0071941	-0.0028189	0.0058847	-0.0044825	0.0188706
FSS_02	-0.0019768	-5.51e-05	0.0056915	-0.0132699	0.0093163
FSS_03	-0.0151176	0.0013013	0.0082604	-0.0315079	0.0012728
FSS_04	0.001632	-0.0026262	0.0058306	-0.0099372	0.0132013
FSS_05	-0.0033161	-0.0024117	0.0080662	-0.0193212	0.0126889
FSS_06	-0.013328	0.0005967	0.0062923	-0.0258134	-0.0008427
FSS_07	-0.0253011	0.001355	0.0071811	-0.0395499	-0.0110523
FSS_08	0.023924	0.0004374	0.0071489	0.009739	0.038109
FSS_09	-0.0177668	-0.0001087	0.0076156	-0.0328778	-0.0026558
Age	-0.0028208	-0.000325	0.0007451	-0.0042993	-0.0013423
Gender (female)	0.0039556	-0.0025035	0.016725	-0.0292305	0.0371416
Constant	0.998026	0.0434507	0.0602279	0.878521	1.11753
Observations	755
Coefficients	11
Significant coefficients	5
	Mean	Std.Dev.
MAE	0.168724	0.180038
MSE	0.0608385	0.123552
RMSE	0.246655
Pseudo R2	0.150135
	Freq.	Percent
Individuals with MAE < 0.25	596	78.94
Individuals with MAE < 0.1	375	49.15
Individuals with MAE < 0.05	199	26.36
CLAD Model A: Regressing SF-6D vs FSS total
Variable	Observed	Bias	Std. Err.	LCL	UCL
FSS total score	-0.0062174	-6.67e-05	0.0003703	-0.0069522	-0.0054826
Constant	0.913391	0.0033448	0.0194858	0.874727	0.952055
Observations	455
Coefficients	1
Significant coefficients	1
	Mean	Std.Dev.
MAE	0.077565	0.0626757
MSE	0.0099359	0.0148546
RMSE	0.1
Pseudo R2	0.267274
	Freq.	Percent
Individuals with MAE < 0.25	449	98.68
Individuals with MAE < 0.1	314	69.01
Individuals with MAE < 0.05	191	41.98
CLAD Model B: Regressing SF-6D vs FSS total and FSS total squared
Variable	Observed	Bias	Std. Err.	LCL	UCL
FSS total score	-0.0101442	2.43e-05	0.0018792	-0.0138729	-0.0064155
FSS total score squared	4.88e-05	-1.44e-06	2.17e-05	5.84e-06	9.18e-05
Constant	0.981344	0.001344	0.0385975	0.904758	1.05793
Observations	455
Coefficients	2
Significant coefficients	2
	Mean	Std.Dev.
MAE	0.0773089	0.0644754
MSE	0.0101246	0.0157457
RMSE	0.101
Pseudo R2	0.273375
	Freq.	Percent
Individuals with MAE < 0.25	449	98.68
Individuals with MAE < 0.1	316	69.45
Individuals with MAE < 0.05	201	44.18
CLAD Model C: Regressing SF-6D vs FSS, age, gender
Variable	Observed	Bias	Std. Err.	LCL	UCL
FSS total score	-0.0063476	7.17e-05	0.0003762	-0.007094	-0.0056013
Age	-0.0005001	-0.0001634	0.0005311	-0.001554	0.0005538
Gender (female)	-0.0117933	-7.54e-05	0.0107493	-0.0331223	0.0095357
Constant	0.965808	0.0052816	0.0373892	0.89162	1.04
Observations	452
Coefficients	3
Significant coefficients	1
	Mean	Std.Dev.
MAE	0.0773887	0.063494
MSE	0.0100116	0.0155213
RMSE	0.1
Pseudo R2	0.273561
	Freq.	Percent
Individuals with MAE < 0.25	445	98.45
Individuals with MAE < 0.1	317	70.13
Individuals with MAE < 0.05	192	42.48
CLAD Model D: Regressing SF-6D vs FSS item scores
Variable	Observed	Bias	Std. Err.	LCL	UCL
FSS_01	-0.0045512	-0.0009493	0.0063817	-0.0172139	0.0081114
FSS_02	-0.0025847	0.0001188	0.0044796	-0.0114732	0.0063039
FSS_03	-0.0085934	0.0017833	0.006371	-0.0212349	0.0040482
FSS_04	0.0061784	-0.0009311	0.0072544	-0.008216	0.0205727
FSS_05	-0.0111615	0.0006151	0.0061764	-0.0234168	0.0010937
FSS_06	-0.003076	-0.000888	0.0063244	-0.0156249	0.0094729
FSS_07	-0.0236791	0.0009515	0.0071915	-0.0379487	-0.0094096
FSS_08	0.0094964	0.0003145	0.0047658	4e-05	0.0189528
FSS_09	-0.0128087	-0.0024263	0.0063296	-0.0253681	-0.0002494
Constant	0.86946	0.0105429	0.0283289	0.813249	0.92567
Observations	455
Coefficients	9
Significant coefficients	3
	Mean	Std.Dev.
MAE	0.0766485	0.0643642
MSE	0.0100086	0.0160333
RMSE	0.1
Pseudo R2	0.296662
	Freq.	Percent
Individuals with MAE < 0.25	447	98.24
Individuals with MAE < 0.1	323	70.99
Individuals with MAE < 0.05	190	41.76
CLAD Model E: Regressing SF-6D vs FSS item scores, age and gender
Variable	Observed	Bias	Std. Err.	LCL	UCL
FSS_01	-0.001438	-0.0019697	0.0059935	-0.0133304	0.0104544
FSS_02	-0.0013456	-0.0017214	0.005229	-0.011721	0.0090298
FSS_03	-0.0104397	0.0045775	0.0063747	-0.0230885	0.002209
FSS_04	0.0030533	-0.0009339	0.0070153	-0.0108665	0.016973
FSS_05	-0.0098489	-0.0011214	0.0068002	-0.023342	0.0036441
FSS_06	-0.0034992	0.0012076	0.0059105	-0.0152268	0.0082284
FSS_07	-0.0233957	0.0018082	0.0068762	-0.0370396	-0.0097518
FSS_08	0.0099884	-0.0003191	0.0046752	0.0007118	0.019265
FSS_09	-0.013954	-0.0025826	0.0046839	-0.023248	-0.0046601
Age	-0.0003707	-0.0002529	0.0005697	-0.0015012	0.0007598
Gender (female)	-0.0210633	0.0024493	0.0115264	-0.0439342	0.0018077
Constant	0.924232	0.017125	0.0429051	0.839099	1.00937
Observations	452
Coefficients	11
Significant coefficients	3
	Mean	Std.Dev.
MAE	0.076139	0.0634775
MSE	0.0098176	0.0154126
RMSE	0.0990839
Pseudo R2	0.305095
	Freq.	Percent
Individuals with MAE < 0.25	443	98.01
Individuals with MAE < 0.1	316	69.91
Individuals with MAE < 0.05	201	44.47
CLAD Model A: Regressing MSIS-8D vs FSS total
Variable	Observed	Bias	Std.Err.	LCL	UCL
FSS total score	-0.0073347	-0.0001294	0.0007118	-0.008747	-0.0059224
Constant	0.984766	0.0077805	0.0227859	0.939554	1.02998
Observations	493
Coefficients	1
Significant coefficients	1
	Mean	Std.Dev.
MAE	0.117361	0.0992197
MSE	0.0235981	0.0394171
RMSE	0.154
Pseudo R2	0.195588
	Freq.	Percent
Individuals with MSE<0.25	439	89.05
Individuals with MSE<0.10	256	51.93
Individuals with MSE<0.05	140	28.4
CLAD Model B: Regressing MSIS-8D vs FSS total and FSS total squared
Variable	Observed	Bias	Std.Err.	LCL	UCL
FSS total score	0.0039361	0.0003299	0.0026102	-0.001243	0.0091153
FSS total score squared	-0.0001495	-3.55e-06	3.36e-05	-0.0002161	-8.3e-05
Constant	0.816881	-0.008029	0.0430667	0.731428	0.902335
Observations	493
Coefficients	2
Significant coefficients	1
	Mean	Std.Dev.
MAE	0.113642	0.0979408
MSE	0.0224875	0.0366546
RMSE	0.15
Pseudo R2	0.235675
	Freq.	Percent
Individuals with MSE<0.25	441	89.45
Individuals with MSE<0.10	283	57.4
Individuals with MSE<0.05	141	28.6
CLAD Model C: Regressing MSIS-8D vs FSS, age, gender
Variable	Observed	Bias	Std.Err.	LCL	UCL
FSS total score	-0.0076035	0.000205	0.0007536	-0.0090987	-0.0061082
Age	-0.000969	-0.0004609	0.0008153	-0.0025868	0.0006487
Gender (female)	-0.0236988	0.00244	0.0232587	-0.0698492	0.0224516
Constant	1.0842	0.0125055	0.0719019	0.941529	1.22687
Observations	490
Coefficients	3
Significant coefficients	1
	Mean	Std.Dev.
MAE	0.116419	0.0971142
MSE	0.0229653	0.038156
RMSE	0.152
Pseudo R2	0.194059
	Freq.	Percent
Individuals with MSE<0.25	443	90.41
Individuals with MSE<0.10	254	51.84
Individuals with MSE<0.05	144	29.39
CLAD Model D: Regressing MSIS-8D vs FSS item scores
Variable	Observed	Bias	Std.Err.	LCL	UCL
FSS_01	-1.99e-16	-0.0007937	0.006859	-0.0136097	0.0136097
FSS_02	-0.008167	0.0002338	0.0058614	-0.0197973	0.0034633
FSS_03	-0.0101259	0.0013094	0.0100066	-0.0299811	0.0097293
FSS_04	0.0030075	0.0033609	0.0093683	-0.0155812	0.0215962
FSS_05	-0.021375	-0.0019519	0.0112698	-0.0437368	0.0009868
FSS_06	0.0023583	-0.0012548	0.0119344	-0.0213221	0.0260388
FSS_07	-0.0326299	-0.0022936	0.0089328	-0.0503545	-0.0149054
FSS_08	0.031827	0.000839	0.0117596	0.0084935	0.0551605
FSS_09	-0.0305806	0.0005779	0.0106048	-0.0516228	-0.0095385
Constant	0.947766	-0.0039386	0.0339401	0.880421	1.01511
Observations	493
Coefficients	9
Significant coefficients	3
	Mean	Std.Dev.
MAE	0.11113	0.0938256
MSE	0.0211353	0.0344789
RMSE	0.145
Pseudo R2	0.264113
	Freq.	Percent
Individuals with MSE<0.25	449	91.08
Individuals with MSE<0.10	265	53.75
Individuals with MSE<0.05	157	31.85
CLAD Model E: Regressing MSIS-8D vs FSS item scores, age and gender
Variable	Observed	Bias	Std.Err.	LCL	UCL
FSS_01	0.0004486	-0.0012331	0.0070801	-0.0135998	0.014497
FSS_02	-0.0095686	0.0016745	0.0051341	-0.0197558	0.0006186
FSS_03	-0.0080594	-0.0007904	0.0100087	-0.0279187	0.0118
FSS_04	0.0053248	-0.0005676	0.0111282	-0.016756	0.0274057
FSS_05	-0.0242471	-0.0015111	0.0122922	-0.0486375	0.0001432
FSS_06	0.0066554	-0.0018556	0.0112623	-0.0156914	0.0290022
FSS_07	-0.0312365	-0.002973	0.0080371	-0.0471839	-0.0152891
FSS_08	0.038174	-0.0020507	0.0126495	0.0130746	0.0632733
FSS_09	-0.0419264	0.0072897	0.0121269	-0.0659887	-0.0178641
Age	-0.0016278	0.0001581	0.0007182	-0.0030529	-0.0002027
Gender (female)	-0.0200505	0.0034185	0.0196801	-0.0591	0.0189991
Constant	1.05374	-0.0041742	0.0591608	0.936355	1.17113
Observations	490
Coefficients	11
Significant coefficients	4
	Mean	Std.Dev.
MAE	0.112023	0.0969884
MSE	0.0219366	0.0365122
RMSE	0.14811
Pseudo R2	0.272381
	Freq.	Percent
Individuals with MSE<0.25	450	91.84
Individuals with MSE<0.10	269	54.9
Individuals with MSE<0.05	155	31.63
Note that FSS-08 (fatigue is among my most disabling symptoms) has a positive coefficient
FSS-01 (my motivation is lower when I am fatigued) has a positive coefficient in the EQ-5D and MSIS-8D models, but not in the SF-6D models

## Sheet: Estimation sig items only
EQ-5D MODELS
*CLAD Model C2
Variable	Observed	Bias	Std.Err.	LCL	UCL
FSS total score	-0.0057557	-9.14e-05	0.0006079	-0.0069619	-0.0045495
Age	-0.003085	-4.23e-05	0.000718	-0.0045097	-0.0016603
Constant	1.08426	0.0041132	0.0497764	0.985494	1.18303
Observations	755
	Mean	Std.Dev.
MAE	0.173114	0.183672
MSE	0.0636591	0.127679
RMSE	0.252
Pseudo R2	0.126022
	Freq.	Percent
Individuals with MAE < 0.25	597	79.07
Individuals with MAE < 0.10	353	46.75
Individuals with MAE < 0.05	190	25.17
*CLAD Model D2
Variable	Observed	Bias	Std.Err.	LCL	UCL
FSS_06	-0.026	0.0022689	0.0045586	-0.0350452	-0.0169548
FSS_07	-0.0206667	-0.0022898	0.0055816	-0.0317418	-0.0095915
Constant	0.894667	-0.0009937	0.0169492	0.861036	0.928297
Observations	774
	Mean	Std.Dev.
MAE	0.172271	0.186334
MSE	0.0643528	0.131224
RMSE	0.254
Pseudo R2	0.121661
	Freq.	Percent
Individuals with MAE < 0.25	608	78.55
Individuals with MAE < 0.10	371	47.93
Individuals with MAE < 0.05	221	28.55
*CLAD Model E2
Variable	Observed	Bias	Std.Err.	LCL	UCL
FSS_07	-0.0293881	0.001426	0.0057298	-0.0407572	-0.018019
FSS_09	-0.0168147	-0.0009929	0.0045674	-0.0258774	-0.0077521
Age	-0.0030167	1.63e-05	0.0006806	-0.0043672	-0.0016661
Constant	1.03842	-0.0044178	0.0480661	0.943045	1.13379
Observations	765
	Mean	Std.Dev.
MAE	0.171062	0.189995
MSE	0.0653133	0.134326
RMSE	0.255565
Pseudo R2	0.134896
	Freq.	Percent
Individuals with MAE < 0.25	607	79.35
Individuals with MAE < 0.10	371	47.93
Individuals with MAE < 0.05	222	29.02
SF-6D MODELS
*OLS Model D2
SF_6Dv2	Coef.	Std.Err.	t	P>|t|	LCL	UCL
FSS_07	-0.0290226	0.003348	-8.67	<0.0001	-0.0356021	-0.0224432
FSS_09	-0.0169899	0.0033297	-5.1	<0.0001	-0.0235332	-0.0104465
Constant	0.852329	0.0127964	66.61	<0.0001	0.827182	0.877476
Observations	460
	Mean	Std.Dev.
MAE	0.0766988	0.0613768
MSE	0.0096416	0.0145903
RMSE	0.0981918
R2	0.4639
	Freq.	Percent
Individuals with MAE < 0.25	454	98.7
Individuals with MAE < 0.10	323	70.22
Individuals with MAE < 0.05	193	41.96
F-stat	180.27
Prob	0
*OLS Model E2
SF_6Dv2	Coef.	Std.Err.	t	P>|t|	LCL	UCL
FSS_07	-0.0286359	0.0033454	-8.56	<0.0001	-0.0352103	-0.0220615
FSS_09	-0.0174654	0.0032588	-5.36	<0.0001	-0.0238696	-0.0110611
Age	-0.0009499	0.0004175	-2.28	0.023	-0.0017703	-0.0001294
Gender (female)	-0.0258296	0.0104766	-2.47	0.014	-0.0464185	-0.0052407
Constant	0.919073	0.024879	36.94	<0.0001	0.87018	0.967966
Observations	457
	Mean	Std.Dev.
MAE	0.0760455	0.0602615
MSE	0.0094064	0.013951
RMSE	0.0969867
R2	0.4796
	Freq.	Percent
Individuals with MAE < 0.25	448	98.03
Individuals with MAE < 0.10	318	69.58
Individuals with MAE < 0.05	184	40.26
F-stat	98.23
Prob	0
*CLAD Model D2
Variable	Observed	Bias	Std.Err.	LCL	UCL
FSS_07	-0.03	-0.000608	0.004572	-0.0390719	-0.0209281
FSS_09	-0.018	0.0001741	0.0047067	-0.0273392	-0.0086608
Constant	0.858	0.0035144	0.0185237	0.821245	0.894755
Observations	460
	Mean	Std.Dev.
MAE	0.0765707	0.0619307
MSE	0.0096901	0.0148604
RMSE	0.098
Pseudo R2	0.275523
	Freq.	Percent
Individuals with MAE < 0.25	452	98.26
Individuals with MAE < 0.10	325	70.65
Individuals with MAE < 0.05	190	41.3
*CLAD Model E2
Variable	Observed	Bias	Std.Err.	LCL	UCL
FSS_07	-0.03085	0.000214	0.0044542	-0.0396881	-0.0220119
FSS_09	-0.0179	-0.0006178	0.004468	-0.0267656	-0.0090344
Gender (female)	-0.0215	-0.0017471	0.0132327	-0.0477565	0.0047565
Constant	0.90175	0.0049413	0.0311548	0.839932	0.963568
Observations	460
	Mean	Std.Dev.
MAE	0.0764357	0.0619255
MSE	0.0096688	0.014696
RMSE	0.0983303
Pseudo R2	0.279408
	Freq.	Percent
Individuals with MAE < 0.25	453	98.48
Individuals with MAE < 0.10	324	70.43
Individuals with MAE < 0.05	201	43.7
MSIS-8D MODELS
*OLS Model D2
MSIS_8D	Coef.	Std.Err.	t	P>|t|	LCL	UCL
FSS_05	-0.0275481	0.0051732	-5.33	<0.0001	-0.0377122	-0.0173841
FSS_07	-0.0334223	0.0049599	-6.74	<0.0001	-0.0431672	-0.0236773
Constant	0.914556	0.0128161	71.36	<0.0001	0.889375	0.939736
Observations	500
	Mean	Std.Dev.
MAE	0.113603	0.0902666
MSE	0.0210375	0.0329549
RMSE	0.145043
R2	0.4048
	Freq.	Percent
Individuals with MAE < 0.25	459	91.8
Individuals with MAE < 0.10	262	52.4
Individuals with MAE < 0.05	138	27.6
F-stat	170.87
Prob	0
*CLAD Model D2
Variable	Observed	Bias	Std.Err.	LCL	UCL
FSS_07	-0.0529571	-0.0016315	0.0034661	-0.0598346	-0.0460797
Constant	0.908928	0.0091103	0.0136952	0.881754	0.936102
Observations	501
	Mean	Std.Dev.
MAE	0.114843	0.102382
MSE	0.02365	0.0404646
RMSE	0.154
Pseudo R2	0.223803
	Freq.	Percent
Individuals with MAE < 0.25	449	89.62
Individuals with MAE < 0.10	271	54.09
Individuals with MAE < 0.05	154	30.74
CLAD MODELS WITH P VALUES
CLAD_eq_C2.smcl
	Coef.	Std. Err	z	P>|z|	LCL	UCL
FSS_tot	-0.0057557	0.0006079	-9.47	<0.0001	-0.0069472	-0.0045643
age	-0.003085	0.000718	-4.3	<0.0001	-0.0044923	-0.0016777
const	1.08426	0.0497764	21.78	<0.0001	0.986701	1.18182
CLAD_eq_D2.smcl
	Coef.	Std. Err	z	P>|z|	LCL	UCL
FSS_06	-0.026	0.0045586	-5.7	<0.0001	-0.0349346	-0.0170654
FSS_07	-0.0206667	0.0055816	-3.7	<0.0001	-0.0316065	-0.0097269
const	0.894667	0.0169492	52.79	<0.0001	0.861447	0.927886
CLAD_eq_E2.smcl
	Coef.	Std. Err	z	P>|z|	LCL	UCL
FSS_07	-0.0293881	0.0057298	-5.13	<0.0001	-0.0406182	-0.0181579
FSS_09	-0.0168147	0.0045674	-3.68	<0.0001	-0.0257666	-0.0078629
age	-0.0030167	0.0006806	-4.43	<0.0001	-0.0043507	-0.0016826
const	1.03842	0.0480661	21.6	<0.0001	0.94421	1.13263
CLAD_sf_D2.smcl
	Coef.	Std. Err	z	P>|z|	LCL	UCL
FSS_07	-0.03	0.004572	-6.56	<0.0001	-0.038961	-0.021039
FSS_09	-0.018	0.0047067	-3.82	<0.0001	-0.027225	-0.008775
const	0.858	0.0185237	46.32	<0.0001	0.821694	0.894306
CLAD_sf_E2.smcl
	Coef.	Std. Err	z	P>|z|	LCL	UCL
FSS_07	-0.03085	0.0044542	-6.93	<0.0001	-0.0395801	-0.0221199
FSS_09	-0.0179	0.004468	-4.01	<0.0001	-0.0266572	-0.0091428
Gender	-0.0215	0.0132327	-1.62	0.104	-0.0474355	0.0044355
const	0.90175	0.0311548	28.94	<0.0001	0.840688	0.962812
CLAD_ms_D2.smcl
	Coef.	Std. Err	z	P>|z|	LCL	UCL
FSS_07	-0.0529571	0.0034661	-15.28	<0.0001	-0.0597505	-0.0461637
const	0.908928	0.0136952	66.37	<0.0001	0.882086	0.93577

## Sheet: Validation models
EQ-5D CLAD MODEL A										EQ-5D				SF-6D						MSIS-8D
Variable	Observed	Bias	SE	LCL	UCL	z	P>|z|			CLAD A		CLAD C		OLS A		CLAD A		CLAD C		CLAD A		CLAD C
FSS total score	-0.0072632	-0.0001809	0.0011836	-0.0096562	-0.005275	-6.14	<0.0001			Coeff	SE	Coeff	SE	Coeff	SE	Coeff	SE	Coeff	SE	Coeff	SE	Coeff	SE
Constant	1.001	0.0059874	0.054856	0.9133	1.0968	18.25	<0.0001		FSS total	-0.007*	0.0011836	-0.008*	0.0010658	-0.004*	0.0005424	-0.004*	0.0007289	-0.004*	0.0007889	-0.006*	0.0009659	-0.006*	0.0010739
Observations	260								Age			-0.004*	0.0010768					0	0.0009167			-0.001	0.002014
	Mean	SD							Female			-0.009	0.0259593					0.002	0.0187112			0.012	0.0395129
MAE	0.183491	0.206009							Constant	1.001	0.054856	1.233	0.0979302	0.81	0.0260613	0.793	0.0393855	0.827	0.0781084	0.939	0.0431645	0.974	0.125225
MSE	0.0759457	0.165228							Observations	260		258		152		152		152		157		157
RMSE	0.276								F statistic					54.71								0.185
Pseudo R2	0.119159								Prob>F					<0.0001
	Freq.	Percent							R-squared					0.316
Individuals with MAE<0.25	205	78.85							Pseudo R2	0.119		0.141				0.169		0.169		0.180284		0.185381
Individuals with MAE<0.10	129	49.62							Coefficients	1		3		1		1		3		1		3
Individuals with MAE<0.05	64	24.62							Significant coefficients	1		2		1		1		1		1		1
									Mean absolute error (MAE)	0.183		0.179		0.068		0.068		0.071		0.118		0.114
									Mean squared error (MSE)	0.076		0.071		0.008		0.008		0.009		0.023		0.022
EQ-5D CLAD MODEL C									Root MSE	0.276		0.267		0.09		0.09		0.095		0.151		0.149
Variable	Observed	Bias	SE	LCL	UCL	z	P>|z|		Normalised root MSE	0.1731		0.1675		0.1288		0.1288		0.1359		0.188		0.1856
FSS total score	-0.0075672	0.0002727	0.0010658	-0.01062	-0.0055864	-7.1	<0.0001		Individuals with MAE < 0.25	0.7885		0.7692		0.9868		0.9803		0.9803		0.9236		0.9108
Age	-0.0042253	0.0005247	0.0010768	-0.0056046	-0.0024549	-3.92	<0.0001		Individuals with MAE < 0.1	0.4962		0.4731		0.7632		0.75		0.7566		0.5032		0.5223
Gender (female)	-0.0089792	0.0174913	0.0259593	-0.0441646	0.0334841	-0.35	0.729		Individuals with MAE < 0.05	0.2462		0.2577		0.4868		0.4605		0.4605		0.2293		0.3121
Constant	1.23332	-0.0667869	0.0979302	1.0944	1.3532	12.59	<0.0001		*p<0.001
Observations	260
	Mean	SD
MAE	0.178599	0.198645
MSE	0.0712059	0.153685
RMSE	0.267
Pseudo R2	0.141096
	Freq.	Percent
Individuals with MAE<0.25	200	76.92
Individuals with MAE<0.10	123	47.31
Individuals with MAE<0.05	67	25.77
SF-6D OLS MODEL A
SF_6Dv2	Coef.	SE	t	P>t	LCL	UCL
FSS total score	-0.0040118	0.0005424	-7.4	0	-0.0050835	-0.0029401
Constant	0.809539	0.0260613	31.06	0	0.758044	0.861033
Observations	152
	Mean	SD
MAE	0.0683652	0.058008
MSE	0.0080166	0.0127911
RMSE	0.0895355
R2	0.3155
	Freq.	Percent
Individuals with MAE<0.25	150	98.68
Individuals with MAE<0.10	116	76.32
Individuals with MAE<0.05	74	48.68
F	54.71
Prob	0
SF-6D CLAD MODEL A
Variable	Observed	Bias	SE	LCL	UCL	z	P>|z|
FSS total score	-0.0037727	-0.0001739	0.0007289	-0.0051875	-0.002	-5.18	<0.0001
Constant	0.792955	0.0097713	0.0393855	0.738167	0.886	20.13	<0.0001
Observations	152
	Mean	SD
MAE	0.0682546	0.0590643
MSE	0.0081243	0.0129448
RMSE	0.09
Pseudo R2	0.168562
	Freq.	Percent
Individuals with MAE<0.25	149	98.03
Individuals with MAE<0.10	114	75
Individuals with MAE<0.05	70	46.05
SF-6D CLAD MODEL C
Variable	Observed	Bias	SE	LCL	UCL	z	P>|z|
FSS total score	-0.0040963	0.0001735	0.0007889	-0.0054612	-0.0030167	-5.19	<0.0001
Age	-0.0004333	7.25e-05	0.0009167	-0.0019511	0.0018358	-0.47	0.636
Gender (female)	0.0018395	-0.0031153	0.0187112	-0.037948	0.0352111	0.1	0.922
Constant	0.826868	-0.0028958	0.0781084	0.676031	0.992854	10.59	<0.0001
Observations	152
	Mean	SD
MAE	0.0707807	0.0637609
MSE	0.0090486	0.0147861
RMSE	0.095
Pseudo R2	0.169288
	Freq.	Percent
Individuals with MAE<0.25	149	98.03
Individuals with MAE<0.10	115	75.66
Individuals with MAE<0.05	70	46.05
MSIS-8D CLAD MODEL A
Variable	Observed	Bias	SE	LCL	UCL	z	P>|z|
FSS total score	-0.0063885	-2.84e-06	0.0009659	-0.0100399	-0.0051876	-6.61	<0.0001
Constant	0.939022	0.0051276	0.0431645	0.903513	1.13148	21.75	<0.0001
Observations	157
	Mean	SD
MAE	0.118181	0.0940817
MSE	0.0227618	0.0445081
RMSE	0.151
Pseudo R2	0.180284
	Freq.	Percent
Individuals with MAE<0.25	145	92.36
Individuals with MAE<0.10	79	50.32
Individuals with MAE<0.05	36	22.93
MSIS-8D CLAD MODEL C
Variable	Observed	Bias	SE	LCL	UCL	z	P>|z|
FSS total score	-0.0059749	-0.0001882	0.0010739	-0.0089708	-0.0043525	-5.56	<0.0001
Age	-0.001493	0.0005462	0.002014	-0.003848	0.0025876	-0.74	0.459
Gender (female)	0.0117888	0.0107303	0.0395129	-0.0527974	0.0873799	0.3	0.765
Constant	0.974375	-0.027852	0.125225	0.728175	1.13045	7.78	<0.0001
Observations	157
	Mean	SD
MAE	0.114289	0.0963823
MSE	0.0222923	0.0359554
RMSE	0.149
Pseudo R2	0.185381
	Freq.	Percent
Individuals with MAE<0.25	143	91.08
Individuals with MAE<0.10	82	52.23
Individuals with MAE<0.05	49	31.21
