# Supplementary material for: Using the Fatigue Severity Scale to inform healthcare decision-making in multiple sclerosis: mapping to three quality-adjusted life-year measures (EQ-5D-3L, SF-6D, MSIS-8D)
Source: Health Qual Life Outcomes. 2019 Aug 5;17:136. doi: 10.1186/s12955-019-1205-y (PMC6683407; doi:10.1186/s12955-019-1205-y)
Supplement: Supplementary file 6 — Observed versus predicted HSUVs by severity. (XLSX 359 kb) [file 12955_2019_1205_MOESM6_ESM.xlsx]

## Sheet: EQ-5D CLAD A
Proj_no	Observed EQ-5D	Predicted EQ-5D (CLAD A)	Error
343	1	0.857806	-0.142194
362	1	0.78271	-0.21729
372	1	0.814	-0.186
404	1	0.720129	-0.279871
408	1	0.657548	-0.342452
420	1	0.876581	-0.123419
430	1	0.882839	-0.117161
444	1	0.876581	-0.123419
447	1	0.682581	-0.317419
451	1	0.763935	-0.236065
473	1	0.84529	-0.15471
480	1	0.757677	-0.242323
520	1	0.832774	-0.167226
537	1	0.876581	-0.123419
541	1	0.882839	-0.117161
560	1	0.801484	-0.198516
569	1	0.807742	-0.192258
600	1	0.78271	-0.21729
604	1	0.663806	-0.336194
605	1	0.788968	-0.211032
612	1	0.788968	-0.211032
615	1	0.682581	-0.317419
621	1	0.638774	-0.361226
626	1	0.839032	-0.160968
673	1	0.807742	-0.192258
685	1	0.657548	-0.342452
718	1	0.788968	-0.211032
740	1	0.788968	-0.211032
752	1	0.814	-0.186
755	1	0.645032	-0.354968
759	1	0.695097	-0.304903
761	1	0.751419	-0.248581
767	1	0.601226	-0.398774
769	1	0.720129	-0.279871
771	1	0.864065	-0.135935
780	1	0.876581	-0.123419
796	1	0.663806	-0.336194
827	1	0.657548	-0.342452
844	1	0.682581	-0.317419
848	1	0.65129	-0.34871
863	1	0.839032	-0.160968
878	1	0.569936	-0.430064
883	1	0.58871	-0.41129
892	1	0.820258	-0.179742
893	1	0.757677	-0.242323
898	1	0.870323	-0.129677
910	1	0.84529	-0.15471
922	1	0.839032	-0.160968
924	1	0.864065	-0.135935
926	1	0.726387	-0.273613
934	1	0.851548	-0.148452
937	1	0.876581	-0.123419
965	1	0.876581	-0.123419
982	1	0.826516	-0.173484
984	1	0.795226	-0.204774
987	1	0.632516	-0.367484
997	1	0.814	-0.186
1002	1	0.832774	-0.167226
1008	1	0.814	-0.186
1024	1	0.795226	-0.204774
1028	1	0.857806	-0.142194
1031	1	0.676323	-0.323677
1034	1	0.645032	-0.354968
1041	1	0.851548	-0.148452
1044	1	0.814	-0.186
1059	1	0.832774	-0.167226
1061	1	0.857806	-0.142194
1067	1	0.814	-0.186
1097	1	0.864065	-0.135935
1108	1	0.738903	-0.261097
1109	1	0.870323	-0.129677
1111	1	0.682581	-0.317419
1112	1	0.851548	-0.148452
1131	1	0.745161	-0.254839
1137	1	0.839032	-0.160968
1144	1	0.882839	-0.117161
1163	1	0.788968	-0.211032
1174	1	0.820258	-0.179742
1177	1	0.763935	-0.236065
1217	1	0.78271	-0.21729
1234	1	0.851548	-0.148452
1236	1	0.851548	-0.148452
1237	1	0.788968	-0.211032
1265	1	0.84529	-0.15471
1276	1	0.807742	-0.192258
1288	1	0.84529	-0.15471
1304	1	0.732645	-0.267355
1313	1	0.882839	-0.117161
1315	1	0.882839	-0.117161
1316	1	0.801484	-0.198516
1323	1	0.738903	-0.261097
1342	1	0.78271	-0.21729
1344	1	0.557419	-0.442581
1351	1	0.801484	-0.198516
1401	1	0.676323	-0.323677
1406	1	0.751419	-0.248581
1415	1	0.788968	-0.211032
1423	1	0.770194	-0.229806
1430	1	0.757677	-0.242323
1431	1	0.857806	-0.142194
1436	1	0.632516	-0.367484
1441	1	0.682581	-0.317419
1448	1	0.638774	-0.361226
1456	1	0.882839	-0.117161
1469	1	0.820258	-0.179742
1492	1	0.851548	-0.148452
1495	1	0.657548	-0.342452
1503	1	0.720129	-0.279871
1507	1	0.676323	-0.323677
1513	1	0.720129	-0.279871
1549	1	0.78271	-0.21729
1586	1	0.657548	-0.342452
1593	1	0.84529	-0.15471
1595	1	0.776452	-0.223548
1600	1	0.801484	-0.198516
1601	1	0.788968	-0.211032
1610	1	0.569936	-0.430064
1621	1	0.78271	-0.21729
1622	1	0.726387	-0.273613
1632	1	0.776452	-0.223548
526	0.883	0.713871	-0.169129
651	0.883	0.839032	-0.0439678
765	0.883	0.695097	-0.187903
841	0.883	0.582452	-0.300548
1096	0.883	0.795226	-0.0877742
1101	0.883	0.776452	-0.106548
1558	0.883	0.826516	-0.0564838
323	0.85	0.757677	-0.0923226
363	0.85	0.594968	-0.255032
379	0.85	0.707613	-0.142387
387	0.85	0.826516	-0.0234838
463	0.85	0.626258	-0.223742
506	0.85	0.707613	-0.142387
524	0.85	0.58871	-0.26129
609	0.85	0.645032	-0.204968
647	0.85	0.832774	-0.0172258
650	0.85	0.563677	-0.286323
702	0.85	0.864065	0.0140645
707	0.85	0.801484	-0.0485161
739	0.85	0.751419	-0.0985806
741	0.85	0.682581	-0.167419
749	0.85	0.670064	-0.179936
866	0.85	0.770194	-0.0798064
889	0.85	0.594968	-0.255032
911	0.85	0.864065	0.0140645
917	0.85	0.763935	-0.0860645
968	0.85	0.682581	-0.167419
980	0.85	0.732645	-0.117355
1045	0.85	0.851548	0.0015484
1048	0.85	0.795226	-0.0547742
1187	0.85	0.676323	-0.173677
1209	0.85	0.814	-0.036
1290	0.85	0.62	-0.23
1339	0.85	0.832774	-0.0172258
1346	0.85	0.688839	-0.161161
1397	0.85	0.638774	-0.211226
1548	0.85	0.657548	-0.192452
1553	0.85	0.65129	-0.19871
1598	0.85	0.882839	0.0328387
384	0.848	0.62	-0.228
400	0.848	0.688839	-0.159161
422	0.848	0.594968	-0.253032
530	0.848	0.594968	-0.253032
622	0.848	0.701355	-0.146645
913	0.848	0.851548	0.0035484
931	0.848	0.745161	-0.102839
952	0.848	0.594968	-0.253032
974	0.848	0.638774	-0.209226
1026	0.848	0.807742	-0.0402581
1039	0.848	0.613742	-0.234258
1065	0.848	0.626258	-0.221742
1072	0.848	0.682581	-0.165419
1136	0.848	0.814	-0.034
1188	0.848	0.670064	-0.177936
1319	0.848	0.864065	0.0160645
1322	0.848	0.638774	-0.209226
1413	0.848	0.732645	-0.115355
1454	0.848	0.751419	-0.0965806
1488	0.848	0.701355	-0.146645
1561	0.848	0.582452	-0.265548
1617	0.848	0.670064	-0.177936
303	0.814	0.751419	-0.0625806
370	0.814	0.613742	-0.200258
406	0.814	0.632516	-0.181484
417	0.814	0.613742	-0.200258
472	0.814	0.563677	-0.250323
487	0.814	0.657548	-0.156452
488	0.814	0.645032	-0.168968
519	0.814	0.770194	-0.0438064
544	0.814	0.557419	-0.256581
551	0.814	0.657548	-0.156452
587	0.814	0.645032	-0.168968
629	0.814	0.607484	-0.206516
695	0.814	0.707613	-0.106387
733	0.814	0.557419	-0.256581
782	0.814	0.713871	-0.100129
787	0.814	0.814	0
791	0.814	0.78271	-0.0312903
865	0.814	0.676323	-0.137677
902	0.814	0.657548	-0.156452
950	0.814	0.626258	-0.187742
992	0.814	0.638774	-0.175226
1004	0.814	0.632516	-0.181484
1005	0.814	0.720129	-0.093871
1113	0.814	0.65129	-0.16271
1166	0.814	0.701355	-0.112645
1173	0.814	0.657548	-0.156452
1223	0.814	0.788968	-0.0250323
1257	0.814	0.607484	-0.206516
1287	0.814	0.882839	0.0688387
1387	0.814	0.682581	-0.131419
1420	0.814	0.839032	0.0250322
1440	0.814	0.707613	-0.106387
1483	0.814	0.638774	-0.175226
1534	0.814	0.776452	-0.0375484
1542	0.814	0.632516	-0.181484
1571	0.814	0.726387	-0.0876129
328	0.812	0.601226	-0.210774
635	0.812	0.626258	-0.185742
1019	0.812	0.688839	-0.123161
1093	0.812	0.645032	-0.166968
1220	0.812	0.788968	-0.0230323
1305	0.812	0.776452	-0.0355484
1393	0.812	0.663806	-0.148194
1442	0.812	0.62	-0.192
324	0.796	0.726387	-0.0696129
378	0.796	0.738903	-0.0570968
380	0.796	0.62	-0.176
434	0.796	0.864065	0.0680645
467	0.796	0.713871	-0.0821291
471	0.796	0.713871	-0.0821291
507	0.796	0.864065	0.0680645
511	0.796	0.601226	-0.194774
513	0.796	0.676323	-0.119677
591	0.796	0.826516	0.0305162
595	0.796	0.788968	-0.0070323
649	0.796	0.682581	-0.113419
655	0.796	0.745161	-0.0508387
672	0.796	0.882839	0.0868387
714	0.796	0.839032	0.0430322
716	0.796	0.62	-0.176
774	0.796	0.65129	-0.14471
816	0.796	0.613742	-0.182258
846	0.796	0.688839	-0.107161
849	0.796	0.670064	-0.125936
868	0.796	0.682581	-0.113419
972	0.796	0.645032	-0.150968
1000	0.796	0.713871	-0.0821291
1015	0.796	0.645032	-0.150968
1046	0.796	0.832774	0.0367742
1068	0.796	0.84529	0.0492903
1105	0.796	0.720129	-0.075871
1122	0.796	0.801484	0.0054839
1140	0.796	0.839032	0.0430322
1156	0.796	0.688839	-0.107161
1160	0.796	0.707613	-0.0883871
1161	0.796	0.801484	0.0054839
1168	0.796	0.713871	-0.0821291
1186	0.796	0.657548	-0.138452
1205	0.796	0.84529	0.0492903
1228	0.796	0.695097	-0.100903
1256	0.796	0.78271	-0.0132903
1332	0.796	0.607484	-0.188516
1335	0.796	0.801484	0.0054839
1380	0.796	0.757677	-0.0383226
1404	0.796	0.670064	-0.125936
1408	0.796	0.582452	-0.213548
1421	0.796	0.726387	-0.0696129
1490	0.796	0.882839	0.0868387
1532	0.796	0.569936	-0.226065
1545	0.796	0.795226	-0.0007742
1546	0.796	0.770194	-0.0258064
1581	0.796	0.776452	-0.0195484
1607	0.796	0.663806	-0.132194
1615	0.796	0.820258	0.0242581
1618	0.796	0.688839	-0.107161
706	0.779	0.682581	-0.0964194
1158	0.779	0.638774	-0.140226
1235	0.779	0.65129	-0.12771
1412	0.779	0.682581	-0.0964194
1417	0.779	0.839032	0.0600322
337	0.76	0.757677	-0.0023226
500	0.76	0.65129	-0.10871
540	0.76	0.601226	-0.158774
687	0.76	0.695097	-0.0649032
708	0.76	0.594968	-0.165032
745	0.76	0.638774	-0.121226
809	0.76	0.726387	-0.0336129
887	0.76	0.632516	-0.127484
1052	0.76	0.557419	-0.202581
1056	0.76	0.58871	-0.17129
1126	0.76	0.682581	-0.0774194
1148	0.76	0.544903	-0.215097
1233	0.76	0.582452	-0.177548
1512	0.76	0.638774	-0.121226
1246	0.746	0.763935	0.0179355
1527	0.746	0.62	-0.126
1195	0.744	0.738903	-0.0050968
348	0.743	0.676323	-0.0666774
382	0.743	0.788968	0.0459677
460	0.743	0.832774	0.0897742
545	0.743	0.65129	-0.0917097
921	0.743	0.569936	-0.173064
923	0.743	0.763935	0.0209355
1071	0.743	0.732645	-0.0103548
1092	0.743	0.695097	-0.0479032
1102	0.743	0.632516	-0.110484
1104	0.743	0.713871	-0.0291291
1155	0.743	0.663806	-0.0791936
1211	0.743	0.732645	-0.0103548
1273	0.743	0.626258	-0.116742
1506	0.743	0.576194	-0.166806
263	0.727	0.707613	-0.0193871
282	0.727	0.701355	-0.0256451
329	0.727	0.826516	0.0995162
412	0.727	0.751419	0.0244194
419	0.727	0.582452	-0.144548
425	0.727	0.770194	0.0431936
433	0.727	0.757677	0.0306774
456	0.727	0.738903	0.0119032
495	0.727	0.839032	0.112032
515	0.727	0.745161	0.0181613
531	0.727	0.726387	-0.0006129
627	0.727	0.732645	0.0056452
631	0.727	0.663806	-0.0631936
632	0.727	0.757677	0.0306774
671	0.727	0.738903	0.0119032
684	0.727	0.738903	0.0119032
713	0.727	0.720129	-0.006871
742	0.727	0.682581	-0.0444194
760	0.727	0.62	-0.107
781	0.727	0.626258	-0.100742
850	0.727	0.676323	-0.0506774
871	0.727	0.688839	-0.0381613
874	0.727	0.638774	-0.0882258
897	0.727	0.763935	0.0369355
904	0.727	0.65129	-0.0757097
907	0.727	0.626258	-0.100742
908	0.727	0.751419	0.0244194
1036	0.727	0.770194	0.0431936
1133	0.727	0.645032	-0.0819677
1152	0.727	0.820258	0.0932581
1154	0.727	0.795226	0.0682258
1170	0.727	0.763935	0.0369355
1184	0.727	0.663806	-0.0631936
1190	0.727	0.839032	0.112032
1219	0.727	0.882839	0.155839
1263	0.727	0.757677	0.0306774
1311	0.727	0.657548	-0.0694516
1383	0.727	0.645032	-0.0819677
1414	0.727	0.65129	-0.0757097
1450	0.727	0.701355	-0.0256451
1504	0.727	0.657548	-0.0694516
1514	0.727	0.776452	0.0494516
1533	0.727	0.582452	-0.144548
1569	0.727	0.839032	0.112032
1594	0.727	0.701355	-0.0256451
1604	0.727	0.713871	-0.0131291
395	0.725	0.613742	-0.111258
557	0.725	0.701355	-0.0236451
625	0.725	0.720129	-0.004871
683	0.725	0.738903	0.0139032
697	0.725	0.707613	-0.0173871
870	0.725	0.688839	-0.0361613
955	0.725	0.65129	-0.0737097
971	0.725	0.807742	0.0827419
1038	0.725	0.632516	-0.0924839
1043	0.725	0.763935	0.0389355
1095	0.725	0.78271	0.0577097
1146	0.725	0.670064	-0.0549355
1164	0.725	0.713871	-0.0111291
1202	0.725	0.732645	0.0076452
1212	0.725	0.751419	0.0264194
1301	0.725	0.713871	-0.0111291
1465	0.725	0.751419	0.0264194
1515	0.725	0.701355	-0.0236451
1609	0.725	0.632516	-0.0924839
1611	0.725	0.738903	0.0139032
492	0.71	0.557419	-0.152581
522	0.71	0.720129	0.010129
566	0.71	0.601226	-0.108774
583	0.71	0.882839	0.172839
717	0.71	0.557419	-0.152581
779	0.71	0.544903	-0.165097
812	0.71	0.707613	-0.0023871
963	0.71	0.882839	0.172839
1057	0.71	0.626258	-0.0837419
1225	0.71	0.814	0.104
1320	0.71	0.645032	-0.0649677
1578	0.71	0.613742	-0.0962581
1587	0.71	0.732645	0.0226452
270	0.691	0.62	-0.071
325	0.691	0.62	-0.071
345	0.691	0.65129	-0.0397097
349	0.691	0.544903	-0.146097
355	0.691	0.65129	-0.0397097
357	0.691	0.544903	-0.146097
358	0.691	0.839032	0.148032
359	0.691	0.613742	-0.0772581
369	0.691	0.65129	-0.0397097
376	0.691	0.726387	0.0353871
381	0.691	0.738903	0.0479032
383	0.691	0.563677	-0.127323
403	0.691	0.62	-0.071
436	0.691	0.632516	-0.0584839
438	0.691	0.751419	0.0604194
449	0.691	0.626258	-0.0647419
466	0.691	0.569936	-0.121064
475	0.691	0.670064	-0.0209355
481	0.691	0.632516	-0.0584839
486	0.691	0.65129	-0.0397097
490	0.691	0.563677	-0.127323
491	0.691	0.720129	0.029129
498	0.691	0.663806	-0.0271936
503	0.691	0.682581	-0.0084194
508	0.691	0.670064	-0.0209355
510	0.691	0.613742	-0.0772581
527	0.691	0.763935	0.0729355
547	0.691	0.582452	-0.108548
572	0.691	0.638774	-0.0522258
581	0.691	0.607484	-0.0835161
620	0.691	0.638774	-0.0522258
636	0.691	0.551161	-0.139839
640	0.691	0.62	-0.071
657	0.691	0.582452	-0.108548
658	0.691	0.745161	0.0541613
661	0.691	0.695097	0.0040968
668	0.691	0.601226	-0.0897742
677	0.691	0.65129	-0.0397097
686	0.691	0.645032	-0.0459677
698	0.691	0.645032	-0.0459677
700	0.691	0.701355	0.0103549
704	0.691	0.638774	-0.0522258
719	0.691	0.688839	-0.0021613
723	0.691	0.613742	-0.0772581
726	0.691	0.58871	-0.10229
729	0.691	0.613742	-0.0772581
751	0.691	0.557419	-0.133581
762	0.691	0.58871	-0.10229
764	0.691	0.720129	0.029129
766	0.691	0.576194	-0.114806
792	0.691	0.663806	-0.0271936
804	0.691	0.544903	-0.146097
820	0.691	0.770194	0.0791936
829	0.691	0.557419	-0.133581
840	0.691	0.557419	-0.133581
843	0.691	0.544903	-0.146097
872	0.691	0.757677	0.0666774
873	0.691	0.770194	0.0791936
875	0.691	0.682581	-0.0084194
879	0.691	0.826516	0.135516
881	0.691	0.78271	0.0917097
941	0.691	0.713871	0.0228709
944	0.691	0.563677	-0.127323
953	0.691	0.701355	0.0103549
973	0.691	0.770194	0.0791936
977	0.691	0.626258	-0.0647419
981	0.691	0.645032	-0.0459677
989	0.691	0.576194	-0.114806
991	0.691	0.607484	-0.0835161
1006	0.691	0.788968	0.0979677
1007	0.691	0.613742	-0.0772581
1009	0.691	0.688839	-0.0021613
1032	0.691	0.557419	-0.133581
1042	0.691	0.795226	0.104226
1055	0.691	0.551161	-0.139839
1058	0.691	0.557419	-0.133581
1063	0.691	0.682581	-0.0084194
1066	0.691	0.726387	0.0353871
1069	0.691	0.807742	0.116742
1073	0.691	0.745161	0.0541613
1098	0.691	0.613742	-0.0772581
1099	0.691	0.78271	0.0917097
1134	0.691	0.632516	-0.0584839
1162	0.691	0.569936	-0.121064
1169	0.691	0.638774	-0.0522258
1175	0.691	0.657548	-0.0334516
1178	0.691	0.657548	-0.0334516
1182	0.691	0.58871	-0.10229
1183	0.691	0.613742	-0.0772581
1193	0.691	0.582452	-0.108548
1194	0.691	0.645032	-0.0459677
1210	0.691	0.645032	-0.0459677
1221	0.691	0.707613	0.0166129
1226	0.691	0.544903	-0.146097
1229	0.691	0.632516	-0.0584839
1239	0.691	0.876581	0.185581
1244	0.691	0.676323	-0.0146774
1254	0.691	0.607484	-0.0835161
1260	0.691	0.563677	-0.127323
1292	0.691	0.594968	-0.0960323
1295	0.691	0.58871	-0.10229
1296	0.691	0.788968	0.0979677
1308	0.691	0.544903	-0.146097
1321	0.691	0.720129	0.029129
1349	0.691	0.676323	-0.0146774
1353	0.691	0.613742	-0.0772581
1354	0.691	0.557419	-0.133581
1357	0.691	0.670064	-0.0209355
1358	0.691	0.607484	-0.0835161
1373	0.691	0.557419	-0.133581
1375	0.691	0.751419	0.0604194
1399	0.691	0.65129	-0.0397097
1432	0.691	0.544903	-0.146097
1435	0.691	0.601226	-0.0897742
1449	0.691	0.544903	-0.146097
1457	0.691	0.695097	0.0040968
1459	0.691	0.62	-0.071
1526	0.691	0.832774	0.141774
1537	0.691	0.632516	-0.0584839
1550	0.691	0.62	-0.071
1562	0.691	0.582452	-0.108548
1563	0.691	0.657548	-0.0334516
1564	0.691	0.695097	0.0040968
1573	0.691	0.613742	-0.0772581
1605	0.691	0.563677	-0.127323
1631	0.691	0.638774	-0.0522258
803	0.689	0.632516	-0.0564839
996	0.689	0.544903	-0.144097
1054	0.689	0.84529	0.15629
1091	0.689	0.676323	-0.0126774
1150	0.689	0.732645	0.0436452
1159	0.689	0.569936	-0.119064
1196	0.689	0.745161	0.0561613
1198	0.689	0.569936	-0.119064
1262	0.689	0.851548	0.162548
1303	0.689	0.78271	0.0937097
1314	0.689	0.751419	0.0624194
1347	0.689	0.626258	-0.0627419
1365	0.689	0.563677	-0.125323
1400	0.689	0.58871	-0.10029
1403	0.689	0.757677	0.0686774
1447	0.689	0.62	-0.069
479	0.656	0.544903	-0.111097
496	0.656	0.720129	0.064129
578	0.656	0.707613	0.0516129
696	0.656	0.626258	-0.0297419
705	0.656	0.638774	-0.0172258
712	0.656	0.632516	-0.0234839
886	0.656	0.632516	-0.0234839
1078	0.656	0.763935	0.107935
1116	0.656	0.657548	0.0015484
1207	0.656	0.763935	0.107935
1214	0.656	0.820258	0.164258
1283	0.656	0.839032	0.183032
1306	0.656	0.682581	0.0265806
1516	0.656	0.576194	-0.0798064
437	0.639	0.576194	-0.0628064
464	0.639	0.601226	-0.0377742
690	0.639	0.720129	0.081129
721	0.639	0.695097	0.0560968
979	0.639	0.576194	-0.0628064
990	0.639	0.632516	-0.0064839
1128	0.639	0.582452	-0.0565484
1143	0.639	0.864065	0.225065
1151	0.639	0.569936	-0.0690645
1240	0.639	0.732645	0.0936452
1522	0.639	0.613742	-0.0252581
1528	0.639	0.569936	-0.0690645
1576	0.639	0.557419	-0.0815806
352	0.623	0.682581	0.0595806
402	0.623	0.738903	0.115903
478	0.623	0.701355	0.0783549
630	0.623	0.682581	0.0595806
692	0.623	0.563677	-0.0593226
1020	0.623	0.814	0.191
339	0.62	0.645032	0.0250323
351	0.62	0.682581	0.0625806
353	0.62	0.632516	0.0125161
360	0.62	0.551161	-0.0688387
375	0.62	0.569936	-0.0500645
385	0.62	0.65129	0.0312903
386	0.62	0.582452	-0.0375484
414	0.62	0.607484	-0.0125161
428	0.62	0.551161	-0.0688387
429	0.62	0.695097	0.0750968
435	0.62	0.645032	0.0250323
446	0.62	0.544903	-0.0750968
469	0.62	0.795226	0.175226
504	0.62	0.576194	-0.0438064
514	0.62	0.726387	0.106387
528	0.62	0.557419	-0.0625806
529	0.62	0.62	0
533	0.62	0.576194	-0.0438064
536	0.62	0.607484	-0.0125161
549	0.62	0.563677	-0.0563226
550	0.62	0.688839	0.0688387
552	0.62	0.544903	-0.0750968
553	0.62	0.544903	-0.0750968
554	0.62	0.695097	0.0750968
558	0.62	0.576194	-0.0438064
573	0.62	0.757677	0.137677
611	0.62	0.707613	0.0876129
633	0.62	0.544903	-0.0750968
638	0.62	0.551161	-0.0688387
642	0.62	0.62	0
652	0.62	0.58871	-0.0312903
654	0.62	0.594968	-0.0250323
660	0.62	0.601226	-0.0187742
669	0.62	0.544903	-0.0750968
675	0.62	0.670064	0.0500645
688	0.62	0.832774	0.212774
711	0.62	0.582452	-0.0375484
722	0.62	0.657548	0.0375484
724	0.62	0.657548	0.0375484
728	0.62	0.613742	-0.0062581
730	0.62	0.732645	0.112645
754	0.62	0.65129	0.0312903
758	0.62	0.569936	-0.0500645
783	0.62	0.751419	0.131419
801	0.62	0.613742	-0.0062581
831	0.62	0.557419	-0.0625806
851	0.62	0.551161	-0.0688387
852	0.62	0.544903	-0.0750968
853	0.62	0.632516	0.0125161
857	0.62	0.576194	-0.0438064
880	0.62	0.657548	0.0375484
882	0.62	0.607484	-0.0125161
899	0.62	0.745161	0.125161
901	0.62	0.645032	0.0250323
906	0.62	0.607484	-0.0125161
912	0.62	0.745161	0.125161
918	0.62	0.738903	0.118903
938	0.62	0.557419	-0.0625806
943	0.62	0.582452	-0.0375484
970	0.62	0.65129	0.0312903
978	0.62	0.757677	0.137677
994	0.62	0.58871	-0.0312903
998	0.62	0.544903	-0.0750968
1012	0.62	0.544903	-0.0750968
1016	0.62	0.657548	0.0375484
1018	0.62	0.601226	-0.0187742
1027	0.62	0.751419	0.131419
1037	0.62	0.62	0
1050	0.62	0.65129	0.0312903
1081	0.62	0.563677	-0.0563226
1083	0.62	0.814	0.194
1084	0.62	0.544903	-0.0750968
1114	0.62	0.569936	-0.0500645
1125	0.62	0.62	0
1130	0.62	0.62	0
1145	0.62	0.713871	0.0938709
1197	0.62	0.670064	0.0500645
1199	0.62	0.638774	0.0187742
1203	0.62	0.776452	0.156452
1215	0.62	0.682581	0.0625806
1218	0.62	0.601226	-0.0187742
1224	0.62	0.563677	-0.0563226
1258	0.62	0.632516	0.0125161
1267	0.62	0.707613	0.0876129
1282	0.62	0.58871	-0.0312903
1286	0.62	0.832774	0.212774
1298	0.62	0.563677	-0.0563226
1302	0.62	0.65129	0.0312903
1307	0.62	0.607484	-0.0125161
1312	0.62	0.544903	-0.0750968
1318	0.62	0.65129	0.0312903
1333	0.62	0.582452	-0.0375484
1340	0.62	0.594968	-0.0250323
1348	0.62	0.601226	-0.0187742
1361	0.62	0.707613	0.0876129
1381	0.62	0.544903	-0.0750968
1398	0.62	0.682581	0.0625806
1439	0.62	0.544903	-0.0750968
1458	0.62	0.544903	-0.0750968
1472	0.62	0.613742	-0.0062581
1473	0.62	0.544903	-0.0750968
1486	0.62	0.62	0
1505	0.62	0.670064	0.0500645
1510	0.62	0.732645	0.112645
1597	0.62	0.569936	-0.0500645
1614	0.62	0.720129	0.100129
334	0.587	0.820258	0.233258
338	0.587	0.732645	0.145645
354	0.587	0.65129	0.0642903
374	0.587	0.563677	-0.0233226
407	0.587	0.544903	-0.0420968
421	0.587	0.58871	0.0017097
439	0.587	0.544903	-0.0420968
441	0.587	0.576194	-0.0108064
457	0.587	0.62	0.033
474	0.587	0.670064	0.0830645
482	0.587	0.876581	0.289581
484	0.587	0.632516	0.0455161
493	0.587	0.569936	-0.0170645
501	0.587	0.582452	-0.0045484
502	0.587	0.720129	0.133129
516	0.587	0.582452	-0.0045484
517	0.587	0.607484	0.0204839
518	0.587	0.757677	0.170677
539	0.587	0.613742	0.0267419
563	0.587	0.864065	0.277065
576	0.587	0.544903	-0.0420968
580	0.587	0.670064	0.0830645
582	0.587	0.776452	0.189452
585	0.587	0.638774	0.0517742
588	0.587	0.62	0.033
596	0.587	0.720129	0.133129
599	0.587	0.544903	-0.0420968
603	0.587	0.707613	0.120613
648	0.587	0.569936	-0.0170645
681	0.587	0.576194	-0.0108064
689	0.587	0.544903	-0.0420968
703	0.587	0.58871	0.0017097
709	0.587	0.594968	0.0079677
710	0.587	0.594968	0.0079677
720	0.587	0.551161	-0.0358387
727	0.587	0.701355	0.114355
738	0.587	0.707613	0.120613
746	0.587	0.62	0.033
763	0.587	0.726387	0.139387
768	0.587	0.607484	0.0204839
770	0.587	0.626258	0.0392581
772	0.587	0.626258	0.0392581
788	0.587	0.632516	0.0455161
797	0.587	0.544903	-0.0420968
806	0.587	0.544903	-0.0420968
833	0.587	0.788968	0.201968
894	0.587	0.58871	0.0017097
895	0.587	0.632516	0.0455161
916	0.587	0.632516	0.0455161
927	0.587	0.726387	0.139387
932	0.587	0.58871	0.0017097
939	0.587	0.707613	0.120613
940	0.587	0.544903	-0.0420968
954	0.587	0.65129	0.0642903
956	0.587	0.544903	-0.0420968
959	0.587	0.544903	-0.0420968
975	0.587	0.576194	-0.0108064
1014	0.587	0.670064	0.0830645
1021	0.587	0.65129	0.0642903
1074	0.587	0.795226	0.208226
1185	0.587	0.551161	-0.0358387
1245	0.587	0.613742	0.0267419
1253	0.587	0.557419	-0.0295806
1271	0.587	0.645032	0.0580323
1281	0.587	0.544903	-0.0420968
1317	0.587	0.544903	-0.0420968
1338	0.587	0.738903	0.151903
1372	0.587	0.663806	0.0768064
1394	0.587	0.645032	0.0580323
1424	0.587	0.62	0.033
1462	0.587	0.569936	-0.0170645
1478	0.587	0.814	0.227
1493	0.587	0.607484	0.0204839
1519	0.587	0.645032	0.0580323
1554	0.587	0.544903	-0.0420968
1556	0.587	0.582452	-0.0045484
1557	0.587	0.682581	0.0955806
1567	0.587	0.544903	-0.0420968
1575	0.587	0.726387	0.139387
1589	0.587	0.576194	-0.0108064
619	0.585	0.569936	-0.0150645
618	0.552	0.557419	0.0054194
823	0.552	0.682581	0.130581
317	0.516	0.62	0.104
327	0.516	0.613742	0.0977419
333	0.516	0.544903	0.0289032
341	0.516	0.551161	0.0351613
356	0.516	0.582452	0.0664516
389	0.516	0.670064	0.154064
391	0.516	0.58871	0.0727097
398	0.516	0.695097	0.179097
399	0.516	0.707613	0.191613
401	0.516	0.613742	0.0977419
427	0.516	0.582452	0.0664516
440	0.516	0.601226	0.0852258
448	0.516	0.594968	0.0789677
477	0.516	0.607484	0.0914839
483	0.516	0.569936	0.0539355
497	0.516	0.607484	0.0914839
521	0.516	0.645032	0.129032
523	0.516	0.688839	0.172839
538	0.516	0.576194	0.0601936
548	0.516	0.582452	0.0664516
594	0.516	0.632516	0.116516
601	0.516	0.601226	0.0852258
602	0.516	0.607484	0.0914839
610	0.516	0.601226	0.0852258
613	0.516	0.576194	0.0601936
614	0.516	0.551161	0.0351613
624	0.516	0.613742	0.0977419
643	0.516	0.544903	0.0289032
653	0.516	0.601226	0.0852258
664	0.516	0.544903	0.0289032
693	0.516	0.544903	0.0289032
725	0.516	0.563677	0.0476774
732	0.516	0.557419	0.0414194
734	0.516	0.626258	0.110258
735	0.516	0.58871	0.0727097
744	0.516	0.676323	0.160323
747	0.516	0.864065	0.348064
757	0.516	0.576194	0.0601936
777	0.516	0.613742	0.0977419
810	0.516	0.645032	0.129032
819	0.516	0.62	0.104
830	0.516	0.701355	0.185355
855	0.516	0.544903	0.0289032
856	0.516	0.551161	0.0351613
862	0.516	0.594968	0.0789677
877	0.516	0.663806	0.147806
903	0.516	0.65129	0.13529
947	0.516	0.58871	0.0727097
949	0.516	0.544903	0.0289032
969	0.516	0.576194	0.0601936
983	0.516	0.544903	0.0289032
1010	0.516	0.544903	0.0289032
1030	0.516	0.601226	0.0852258
1033	0.516	0.563677	0.0476774
1049	0.516	0.544903	0.0289032
1051	0.516	0.544903	0.0289032
1064	0.516	0.663806	0.147806
1088	0.516	0.551161	0.0351613
1103	0.516	0.582452	0.0664516
1106	0.516	0.607484	0.0914839
1142	0.516	0.544903	0.0289032
1153	0.516	0.657548	0.141548
1204	0.516	0.594968	0.0789677
1249	0.516	0.563677	0.0476774
1266	0.516	0.62	0.104
1289	0.516	0.701355	0.185355
1291	0.516	0.763935	0.247935
1299	0.516	0.582452	0.0664516
1350	0.516	0.607484	0.0914839
1355	0.516	0.569936	0.0539355
1356	0.516	0.557419	0.0414194
1376	0.516	0.632516	0.116516
1377	0.516	0.569936	0.0539355
1402	0.516	0.594968	0.0789677
1409	0.516	0.582452	0.0664516
1411	0.516	0.601226	0.0852258
1418	0.516	0.788968	0.272968
1419	0.516	0.594968	0.0789677
1427	0.516	0.544903	0.0289032
1429	0.516	0.544903	0.0289032
1434	0.516	0.563677	0.0476774
1468	0.516	0.544903	0.0289032
1477	0.516	0.544903	0.0289032
1482	0.516	0.638774	0.122774
1523	0.516	0.544903	0.0289032
1525	0.516	0.601226	0.0852258
1566	0.516	0.701355	0.185355
1568	0.516	0.557419	0.0414194
1570	0.516	0.544903	0.0289032
1577	0.516	0.601226	0.0852258
1584	0.516	0.563677	0.0476774
1592	0.516	0.607484	0.0914839
1147	0.487	0.563677	0.0766774
1518	0.485	0.632516	0.147516
1360	0.433	0.682581	0.249581
350	0.383	0.607484	0.224484
644	0.383	0.626258	0.243258
1047	0.383	0.544903	0.161903
1165	0.383	0.613742	0.230742
835	0.378	0.657548	0.279548
373	0.364	0.601226	0.237226
392	0.364	0.62	0.256
459	0.364	0.563677	0.199677
966	0.364	0.688839	0.324839
1247	0.364	0.576194	0.212194
967	0.296	0.663806	0.367806
1241	0.293	0.569936	0.276936
1087	0.291	0.763935	0.472936
340	0.273	0.851548	0.578548
455	0.273	0.544903	0.271903
410	0.265	0.726387	0.461387
1343	0.264	0.682581	0.418581
574	0.26	0.701355	0.441355
639	0.26	0.682581	0.422581
659	0.26	0.544903	0.284903
680	0.26	0.58871	0.32871
748	0.26	0.645032	0.385032
896	0.26	0.551161	0.291161
1100	0.26	0.594968	0.334968
1139	0.26	0.695097	0.435097
1498	0.26	0.713871	0.453871
442	0.208	0.788968	0.580968
842	0.205	0.701355	0.496355
736	0.202	0.544903	0.342903
1538	0.195	0.745161	0.550161
347	0.189	0.582452	0.393452
432	0.189	0.544903	0.355903
542	0.189	0.557419	0.368419
546	0.189	0.582452	0.393452
567	0.189	0.557419	0.368419
577	0.189	0.613742	0.424742
623	0.189	0.58871	0.39971
701	0.189	0.58871	0.39971
715	0.189	0.544903	0.355903
832	0.189	0.557419	0.368419
839	0.189	0.544903	0.355903
915	0.189	0.544903	0.355903
933	0.189	0.582452	0.393452
1025	0.189	0.544903	0.355903
1053	0.189	0.557419	0.368419
1251	0.189	0.551161	0.362161
1572	0.189	0.563677	0.374677
366	0.186	0.607484	0.421484
592	0.186	0.707613	0.521613
645	0.186	0.601226	0.415226
778	0.186	0.601226	0.415226
818	0.186	0.788968	0.602968
1201	0.186	0.65129	0.46529
1405	0.186	0.544903	0.358903
1463	0.186	0.632516	0.446516
579	0.173	0.713871	0.540871
646	0.159	0.607484	0.448484
667	0.159	0.58871	0.42971
795	0.159	0.807742	0.648742
824	0.159	0.720129	0.561129
1167	0.159	0.682581	0.523581
1189	0.159	0.864065	0.705064
1272	0.159	0.745161	0.586161
1366	0.159	0.544903	0.385903
1443	0.159	0.645032	0.486032
1337	0.157	0.676323	0.519323
525	0.15	0.569936	0.419936
1509	0.15	0.682581	0.532581
1206	0.147	0.62	0.473
1079	0.138	0.632516	0.494516
424	0.137	0.626258	0.489258
790	0.137	0.582452	0.445452
794	0.137	0.607484	0.470484
988	0.137	0.676323	0.539323
1535	0.137	0.544903	0.407903
859	0.124	0.713871	0.589871
1242	0.124	0.62	0.496
1090	0.101	0.632516	0.531516
371	0.088	0.569936	0.481936
445	0.088	0.720129	0.632129
616	0.088	0.544903	0.456903
634	0.088	0.645032	0.557032
662	0.088	0.657548	0.569548
663	0.088	0.607484	0.519484
821	0.088	0.58871	0.50071
867	0.088	0.663806	0.575806
884	0.088	0.65129	0.56329
948	0.088	0.594968	0.506968
1017	0.088	0.594968	0.506968
1040	0.088	0.84529	0.75729
1370	0.088	0.601226	0.513226
1602	0.088	0.701355	0.613355
656	0.086	0.814	0.728
985	0.082	0.601226	0.519226
986	0.082	0.544903	0.462903
1200	0.082	0.657548	0.575548
1324	0.082	0.551161	0.469161
1467	0.082	0.576194	0.494194
458	0.079	0.544903	0.465903
462	0.079	0.563677	0.484677
694	0.079	0.720129	0.641129
1230	0.079	0.607484	0.528484
476	0.073	0.645032	0.572032
957	0.073	0.544903	0.471903
390	0.055	0.544903	0.489903
453	0.055	0.544903	0.489903
568	0.055	0.663806	0.608806
815	0.055	0.544903	0.489903
826	0.055	0.613742	0.558742
1001	0.055	0.801484	0.746484
1022	0.055	0.601226	0.546226
1157	0.055	0.563677	0.508677
1378	0.055	0.62	0.565
1582	0.055	0.582452	0.527452
838	0.03	0.601226	0.571226
575	0.028	0.563677	0.535677
586	0.028	0.544903	0.516903
679	0.028	0.544903	0.516903
925	0.028	0.551161	0.523161
1579	0.028	0.726387	0.698387
555	0.024	0.544903	0.520903
665	0.024	0.607484	0.583484
666	-0.001	0.582452	0.583452
813	-0.003	0.576194	0.579194
1331	-0.003	0.544903	0.547903
405	-0.016	0.882839	0.898839
409	-0.016	0.607484	0.623484
494	-0.016	0.594968	0.610968
532	-0.016	0.544903	0.560903
559	-0.016	0.544903	0.560903
678	-0.016	0.594968	0.610968
731	-0.016	0.62	0.636
789	-0.016	0.670064	0.686064
828	-0.016	0.594968	0.610968
1094	-0.016	0.563677	0.579677
1132	-0.016	0.594968	0.610968
1369	-0.016	0.569936	0.585936
1384	-0.016	0.557419	0.573419
1460	-0.016	0.594968	0.610968
335	-0.037	0.707613	0.744613
443	-0.043	0.569936	0.612936
1565	-0.056	0.563677	0.619677
418	-0.074	0.544903	0.618903
905	-0.074	0.557419	0.631419
929	-0.074	0.544903	0.618903
976	-0.074	0.626258	0.700258
468	-0.077	0.544903	0.621903
1076	-0.077	0.544903	0.621903
562	-0.095	0.569936	0.664936
773	-0.095	0.569936	0.664936
995	-0.095	0.65129	0.74629
1180	-0.095	0.544903	0.639903
1238	-0.095	0.826516	0.921516
413	-0.166	0.544903	0.710903
416	-0.166	0.58871	0.75471
682	-0.166	0.544903	0.710903
961	-0.166	0.576194	0.742194
628	-0.181	0.551161	0.732161
799	-0.181	0.551161	0.732161
1171	-0.181	0.638774	0.819774
1520	-0.181	0.544903	0.725903
465	-0.184	0.682581	0.866581
993	-0.239	0.544903	0.783903
1293	-0.239	0.557419	0.796419
641	-0.248	0.563677	0.811677
1172	-0.349	0.563677	0.912677
499	-0.358	0.563677	0.921677
534	-0.358	0.544903	0.902903
608	-0.358	0.582452	0.940452
1181	-0.358	0.544903	0.902903
470	-0.371	0.645032	1.01603
951	-0.429	0.544903	0.973903
1560	-0.429	0.58871	1.01771

## Sheet: EQ-5D CLAD C
Proj_no	Observed EQ-5D	Predicted EQ-5D (CLAD C)	Error
343	1	0.937917	-0.0620829
362	1	0.83754	-0.16246
372	1	0.859277	-0.140723
404	1	0.725877	-0.274123
408	1	0.710457	-0.289543
420	1	0.96957	-0.0304304
430	1	0.931385	-0.0686149
444	1	0.94464	-0.05536
447	1	0.708589	-0.291411
451	1	0.75448	-0.24552
473	1	0.8971	-0.1029
480	1	0.830447	-0.169553
520	1	0.912575	-0.0874246
537	1	0.933994	-0.0660055
541	1	0.936101	-0.0638995
560	1	0.806544	-0.193456
569	1	0.88617	-0.11383
600	1	0.886011	-0.113989
604	1	0.680638	-0.319362
605	1	0.807667	-0.192333
612	1	0.81614	-0.18386
615	1	0.702363	-0.297637
621	1	0.706667	-0.293333
626	1	0.918801	-0.0811989
673	1	0.869716	-0.130284
685	1	0.647723	-0.352277
718	1	0.83391	-0.16609
740	1	0.807976	-0.192024
752	1	0.787109	-0.212891
755	1	0.728608	-0.271392
759	1	0.749161	-0.250839
761	1	0.848078	-0.151922
767	1	0.640715	-0.359285
769	1	0.799706	-0.200294
771	1	0.817616	-0.182384
780	1	0.917997	-0.0820032
796	1	0.674045	-0.325955
827	1	0.730971	-0.269029
844	1	0.736803	-0.263197
848	1	0.719233	-0.280767
863	1	0.861665	-0.138335
878	1	0.555511	-0.444489
883	1	0.654671	-0.345329
892	1	0.873295	-0.126705
893	1	0.776113	-0.223887
898	1	0.856931	-0.143069
910	1	0.951746	-0.048254
922	1	0.816677	-0.183323
924	1	0.846378	-0.153622
926	1	0.759092	-0.240908
934	1	0.826857	-0.173143
937	1	0.90064	-0.0993602
965	1	0.932458	-0.0675419
982	1	0.853882	-0.146118
984	1	0.840837	-0.159163
987	1	0.685545	-0.314455
997	1	0.831942	-0.168058
1002	1	0.914133	-0.0858675
1008	1	0.874009	-0.125991
1024	1	0.878151	-0.121849
1028	1	0.902832	-0.0971684
1031	1	0.683496	-0.316504
1034	1	0.686904	-0.313096
1041	1	0.916605	-0.0833946
1044	1	0.880897	-0.119103
1059	1	0.920545	-0.0794553
1061	1	0.902713	-0.0972866
1067	1	0.860805	-0.139195
1097	1	0.82751	-0.17249
1108	1	0.782129	-0.217871
1109	1	0.934151	-0.0658489
1111	1	0.766975	-0.233025
1112	1	0.897273	-0.102727
1131	1	0.822259	-0.177741
1137	1	0.836533	-0.163467
1144	1	0.924594	-0.0754061
1163	1	0.817921	-0.182079
1174	1	0.792449	-0.207551
1177	1	0.826922	-0.173078
1217	1	0.815874	-0.184126
1234	1	0.890494	-0.109506
1236	1	0.920311	-0.0796886
1237	1	0.80397	-0.19603
1265	1	0.877417	-0.122583
1276	1	0.883941	-0.116059
1288	1	0.875564	-0.124436
1304	1	0.762253	-0.237747
1313	1	0.946653	-0.0533469
1315	1	0.872827	-0.127173
1316	1	0.851224	-0.148776
1323	1	0.818684	-0.181316
1342	1	0.858392	-0.141608
1344	1	0.540033	-0.459967
1351	1	0.8377	-0.1623
1401	1	0.669532	-0.330468
1406	1	0.822507	-0.177493
1415	1	0.757999	-0.242001
1423	1	0.824435	-0.175565
1430	1	0.783352	-0.216648
1431	1	0.883047	-0.116953
1436	1	0.683511	-0.316489
1441	1	0.735807	-0.264193
1448	1	0.723454	-0.276546
1456	1	0.928325	-0.0716747
1469	1	0.83539	-0.16461
1492	1	0.847	-0.153
1495	1	0.679094	-0.320906
1503	1	0.760785	-0.239215
1507	1	0.70845	-0.29155
1513	1	0.720482	-0.279518
1549	1	0.809284	-0.190716
1586	1	0.699735	-0.300265
1593	1	0.884986	-0.115014
1595	1	0.746345	-0.253655
1600	1	0.879408	-0.120592
1601	1	0.849574	-0.150426
1610	1	0.55766	-0.44234
1621	1	0.861774	-0.138226
1622	1	0.761565	-0.238435
1632	1	0.86166	-0.13834
526	0.883	0.763288	-0.119712
651	0.883	0.865363	-0.0176375
765	0.883	0.69243	-0.19057
841	0.883	0.559393	-0.323607
1096	0.883	0.839376	-0.0436239
1101	0.883	0.776336	-0.106664
1558	0.883	0.832338	-0.0506623
323	0.85	0.773213	-0.0767872
363	0.85	0.579591	-0.270409
379	0.85	0.693789	-0.156211
387	0.85	0.814044	-0.0359564
463	0.85	0.66062	-0.18938
506	0.85	0.677284	-0.172716
524	0.85	0.640678	-0.209322
609	0.85	0.608519	-0.241481
647	0.85	0.897962	0.047962
650	0.85	0.554566	-0.295434
702	0.85	0.967426	0.117426
707	0.85	0.794105	-0.0558951
739	0.85	0.76142	-0.0885799
741	0.85	0.67894	-0.17106
749	0.85	0.711591	-0.138409
866	0.85	0.745484	-0.104516
889	0.85	0.616154	-0.233846
911	0.85	0.801598	-0.0484024
917	0.85	0.811206	-0.0387938
968	0.85	0.662744	-0.187256
980	0.85	0.772704	-0.0772959
1045	0.85	0.875517	0.0255175
1048	0.85	0.85	0
1187	0.85	0.71669	-0.13331
1209	0.85	0.884604	0.0346036
1290	0.85	0.63358	-0.21642
1339	0.85	0.838623	-0.0113775
1346	0.85	0.694064	-0.155936
1397	0.85	0.607067	-0.242933
1548	0.85	0.60715	-0.24285
1553	0.85	0.611819	-0.238181
1598	0.85	0.88164	0.0316404
384	0.848	0.650503	-0.197497
400	0.848	0.696588	-0.151412
422	0.848	0.652041	-0.195959
530	0.848	0.68239	-0.16561
622	0.848	0.746898	-0.101102
913	0.848	0.865691	0.0176909
931	0.848	0.826306	-0.021694
952	0.848	0.641429	-0.206571
974	0.848	0.741554	-0.106446
1026	0.848	0.917925	0.0699245
1039	0.848	0.603502	-0.244498
1065	0.848	0.625324	-0.222676
1072	0.848	0.722489	-0.125511
1136	0.848	0.853351	0.0053508
1188	0.848	0.688333	-0.159667
1319	0.848	0.936101	0.0881011
1322	0.848	0.70478	-0.14322
1413	0.848	0.719983	-0.128017
1454	0.848	0.814377	-0.0336226
1488	0.848	0.768709	-0.0792914
1561	0.848	0.633566	-0.214434
1617	0.848	0.694846	-0.153154
303	0.814	0.744025	-0.0699754
370	0.814	0.618617	-0.195383
406	0.814	0.673355	-0.140645
417	0.814	0.638165	-0.175835
472	0.814	0.541523	-0.272477
487	0.814	0.647816	-0.166184
488	0.814	0.654233	-0.159767
519	0.814	0.788821	-0.0251785
544	0.814	0.5391	-0.2749
551	0.814	0.631011	-0.182988
587	0.814	0.68503	-0.12897
695	0.814	0.711517	-0.102483
733	0.814	0.599984	-0.214016
782	0.814	0.762165	-0.0518348
787	0.814	0.835698	0.0216984
791	0.814	0.767732	-0.0462677
865	0.814	0.647887	-0.166113
902	0.814	0.629108	-0.184892
950	0.814	0.655243	-0.158757
992	0.814	0.668859	-0.145141
1004	0.814	0.618426	-0.195574
1005	0.814	0.749818	-0.0641817
1113	0.814	0.691247	-0.122753
1166	0.814	0.710011	-0.103989
1173	0.814	0.661551	-0.152449
1223	0.814	0.801644	-0.0123556
1257	0.814	0.574511	-0.239488
1287	0.814	0.871425	0.0574254
1387	0.814	0.671891	-0.142109
1420	0.814	0.866109	0.0521091
1440	0.814	0.695106	-0.118894
1483	0.814	0.702062	-0.111938
1534	0.814	0.776812	-0.0371878
1542	0.814	0.617058	-0.196942
1571	0.814	0.725661	-0.0883392
328	0.812	0.63619	-0.17581
635	0.812	0.639355	-0.172645
1019	0.812	0.750385	-0.0616147
1093	0.812	0.710972	-0.101028
1220	0.812	0.82058	0.0085801
1305	0.812	0.859778	0.0477776
1393	0.812	0.704369	-0.107631
1442	0.812	0.667919	-0.144081
324	0.796	0.785085	-0.0109152
378	0.796	0.833925	0.0379254
380	0.796	0.676927	-0.119073
434	0.796	0.87016	0.0741598
467	0.796	0.762034	-0.0339661
471	0.796	0.778239	-0.017761
507	0.796	0.930247	0.134247
511	0.796	0.618538	-0.177462
513	0.796	0.732021	-0.0639793
591	0.796	0.881243	0.0852428
595	0.796	0.822733	0.0267328
649	0.796	0.723937	-0.072063
655	0.796	0.745346	-0.0506538
672	0.796	0.907161	0.111161
714	0.796	0.884687	0.0886865
716	0.796	0.669607	-0.126393
774	0.796	0.667617	-0.128383
816	0.796	0.598994	-0.197006
846	0.796	0.727448	-0.0685519
849	0.796	0.692153	-0.103847
868	0.796	0.653403	-0.142597
972	0.796	0.627716	-0.168284
1000	0.796	0.745821	-0.0501787
1015	0.796	0.687756	-0.108244
1046	0.796	0.814934	0.0189338
1068	0.796	0.786855	-0.0091454
1105	0.796	0.738244	-0.0577559
1122	0.796	0.790424	-0.0055759
1140	0.796	0.81438	0.0183805
1156	0.796	0.711902	-0.0840976
1160	0.796	0.777712	-0.0182882
1161	0.796	0.901277	0.105277
1168	0.796	0.743086	-0.052914
1186	0.796	0.672138	-0.123862
1205	0.796	0.867941	0.0719411
1228	0.796	0.716288	-0.0797123
1256	0.796	0.776816	-0.0191839
1332	0.796	0.584554	-0.211446
1335	0.796	0.8077	0.0117004
1380	0.796	0.817961	0.0219607
1404	0.796	0.658857	-0.137143
1408	0.796	0.587248	-0.208752
1421	0.796	0.750012	-0.0459884
1490	0.796	0.889943	0.0939427
1532	0.796	0.572535	-0.223465
1545	0.796	0.844146	0.0481459
1546	0.796	0.744788	-0.0512125
1581	0.796	0.789931	-0.0060687
1607	0.796	0.668435	-0.127565
1615	0.796	0.863426	0.0674261
1618	0.796	0.695398	-0.100602
706	0.779	0.732683	-0.0463169
1158	0.779	0.62946	-0.14954
1235	0.779	0.687021	-0.0919789
1412	0.779	0.679253	-0.0997471
1417	0.779	0.866413	0.087413
337	0.76	0.789582	0.0295821
500	0.76	0.635461	-0.124539
540	0.76	0.612569	-0.147431
687	0.76	0.726494	-0.0335057
708	0.76	0.585568	-0.174432
745	0.76	0.664993	-0.0950074
809	0.76	0.725956	-0.0340437
887	0.76	0.682206	-0.077794
1052	0.76	0.587385	-0.172615
1056	0.76	0.653464	-0.106536
1126	0.76	0.706048	-0.0539518
1148	0.76	0.61478	-0.14522
1233	0.76	0.610954	-0.149046
1512	0.76	0.63076	-0.12924
1246	0.746	0.72947	-0.0165304
1195	0.744	0.81258	0.06858
348	0.743	0.746077	0.0030769
382	0.743	0.744829	0.001829
460	0.743	0.84167	0.09867
545	0.743	0.686469	-0.0565314
921	0.743	0.608802	-0.134198
923	0.743	0.807336	0.064336
1071	0.743	0.778808	0.0358078
1092	0.743	0.631009	-0.111991
1102	0.743	0.651532	-0.0914679
1104	0.743	0.76303	0.0200301
1155	0.743	0.663294	-0.0797057
1211	0.743	0.794637	0.0516367
1273	0.743	0.62101	-0.12199
1506	0.743	0.593647	-0.149352
263	0.727	0.727	0
282	0.727	0.731538	0.004538
329	0.727	0.850581	0.123581
412	0.727	0.714043	-0.0129571
419	0.727	0.608067	-0.118933
425	0.727	0.763537	0.0365374
433	0.727	0.753581	0.0265812
456	0.727	0.805075	0.078075
495	0.727	0.864995	0.137995
515	0.727	0.721164	-0.0058358
531	0.727	0.742751	0.0157514
627	0.727	0.691626	-0.035374
631	0.727	0.634405	-0.0925947
671	0.727	0.690093	-0.0369067
684	0.727	0.792281	0.0652805
713	0.727	0.765436	0.0384362
742	0.727	0.751695	0.0246947
760	0.727	0.627659	-0.0993415
781	0.727	0.571624	-0.155376
850	0.727	0.734241	0.007241
871	0.727	0.750542	0.023542
874	0.727	0.68739	-0.0396104
897	0.727	0.800304	0.0733036
904	0.727	0.637918	-0.089082
907	0.727	0.58386	-0.14314
908	0.727	0.779976	0.0529758
1036	0.727	0.784082	0.0570818
1133	0.727	0.699305	-0.0276948
1152	0.727	0.860843	0.133843
1154	0.727	0.853883	0.126883
1170	0.727	0.773601	0.0466012
1184	0.727	0.692335	-0.0346649
1190	0.727	0.802582	0.0755821
1219	0.727	0.86425	0.13725
1263	0.727	0.842426	0.115426
1311	0.727	0.700372	-0.0266281
1383	0.727	0.63691	-0.0900905
1414	0.727	0.698659	-0.0283409
1450	0.727	0.721669	-0.0053308
1504	0.727	0.587712	-0.139288
1533	0.727	0.610422	-0.116578
1569	0.727	0.837892	0.110892
1594	0.727	0.753167	0.0261667
1604	0.727	0.677098	-0.0499022
395	0.725	0.602438	-0.122562
557	0.725	0.676377	-0.0486228
625	0.725	0.734398	0.0093982
683	0.725	0.74956	0.0245596
697	0.725	0.703497	-0.0215028
870	0.725	0.727985	0.0029847
955	0.725	0.671163	-0.0538369
971	0.725	0.797401	0.0724011
1038	0.725	0.686596	-0.0384041
1043	0.725	0.779933	0.0549329
1095	0.725	0.885969	0.160969
1146	0.725	0.69626	-0.0287401
1164	0.725	0.749759	0.0247591
1202	0.725	0.793256	0.0682559
1212	0.725	0.810494	0.0854941
1301	0.725	0.771325	0.0463249
1465	0.725	0.816665	0.0916652
1515	0.725	0.728929	0.0039294
1609	0.725	0.739254	0.0142541
1611	0.725	0.798743	0.0737434
492	0.71	0.54441	-0.16559
522	0.71	0.738417	0.0284167
566	0.71	0.571659	-0.138341
583	0.71	0.845677	0.135677
717	0.71	0.606101	-0.103899
779	0.71	0.510811	-0.199189
812	0.71	0.692235	-0.0177646
963	0.71	0.876798	0.166798
1057	0.71	0.643474	-0.0665255
1225	0.71	0.851747	0.141747
1320	0.71	0.592086	-0.117914
1578	0.71	0.671	-0.0389998
1587	0.71	0.756478	0.0464783
270	0.691	0.66786	-0.0231401
325	0.691	0.623416	-0.0675841
345	0.691	0.610962	-0.0800377
349	0.691	0.55054	-0.14046
355	0.691	0.663692	-0.0273082
357	0.691	0.510279	-0.180721
358	0.691	0.869364	0.178364
359	0.691	0.597179	-0.0938214
369	0.691	0.645038	-0.0459616
376	0.691	0.677676	-0.0133242
381	0.691	0.661968	-0.029032
383	0.691	0.535968	-0.155032
403	0.691	0.634657	-0.056343
436	0.691	0.665698	-0.0253021
438	0.691	0.795332	0.104332
449	0.691	0.626843	-0.0641565
466	0.691	0.55416	-0.13684
475	0.691	0.67312	-0.01788
481	0.691	0.670662	-0.0203381
486	0.691	0.635081	-0.0559185
490	0.691	0.60816	-0.0828398
491	0.691	0.722727	0.0317275
498	0.691	0.671762	-0.0192383
503	0.691	0.742754	0.0517545
508	0.691	0.71168	0.0206799
510	0.691	0.6551	-0.0359
527	0.691	0.809205	0.118205
547	0.691	0.579364	-0.111636
572	0.691	0.628438	-0.0625617
581	0.691	0.646789	-0.0442109
640	0.691	0.590998	-0.100002
657	0.691	0.656313	-0.0346866
661	0.691	0.697318	0.0063183
668	0.691	0.668423	-0.0225775
677	0.691	0.694987	0.0039867
686	0.691	0.63967	-0.0513299
698	0.691	0.687942	-0.0030579
700	0.691	0.689302	-0.0016979
704	0.691	0.62428	-0.06672
719	0.691	0.778418	0.0874178
723	0.691	0.66702	-0.0239797
726	0.691	0.590562	-0.100438
729	0.691	0.646194	-0.0448064
751	0.691	0.562143	-0.128857
762	0.691	0.636309	-0.0546906
764	0.691	0.69123	0.00023
766	0.691	0.520602	-0.170397
792	0.691	0.707514	0.016514
804	0.691	0.595853	-0.0951467
820	0.691	0.748633	0.0576333
829	0.691	0.51764	-0.17336
840	0.691	0.555178	-0.135822
843	0.691	0.555534	-0.135466
872	0.691	0.828969	0.137969
873	0.691	0.765425	0.0744247
875	0.691	0.671824	-0.0191761
879	0.691	0.840012	0.149012
881	0.691	0.830639	0.139639
941	0.691	0.714096	0.0230958
944	0.691	0.544435	-0.146565
953	0.691	0.700117	0.0091165
973	0.691	0.766404	0.075404
977	0.691	0.663731	-0.0272691
981	0.691	0.626939	-0.0640606
989	0.691	0.608932	-0.0820676
991	0.691	0.649634	-0.0413659
1006	0.691	0.732124	0.0411236
1007	0.691	0.612446	-0.0785542
1009	0.691	0.700607	0.0096069
1032	0.691	0.567622	-0.123378
1042	0.691	0.795072	0.104072
1055	0.691	0.614886	-0.0761144
1058	0.691	0.587503	-0.103497
1063	0.691	0.710577	0.0195769
1066	0.691	0.715036	0.0240359
1069	0.691	0.786291	0.0952913
1073	0.691	0.747301	0.056301
1098	0.691	0.576558	-0.114442
1099	0.691	0.764296	0.0732964
1134	0.691	0.591909	-0.0990908
1162	0.691	0.606236	-0.0847645
1169	0.691	0.685887	-0.0051131
1175	0.691	0.691043	4.34e-05
1178	0.691	0.659204	-0.0317956
1182	0.691	0.592136	-0.0988645
1183	0.691	0.660959	-0.0300412
1193	0.691	0.541268	-0.149732
1194	0.691	0.602719	-0.088281
1210	0.691	0.649168	-0.0418325
1221	0.691	0.699234	0.0082339
1226	0.691	0.540397	-0.150603
1229	0.691	0.654056	-0.0369437
1239	0.691	0.907106	0.216106
1244	0.691	0.698987	0.0079868
1254	0.691	0.626942	-0.0640583
1260	0.691	0.532161	-0.158839
1292	0.691	0.655595	-0.035405
1295	0.691	0.552491	-0.138509
1296	0.691	0.770932	0.079932
1308	0.691	0.512217	-0.178783
1321	0.691	0.714935	0.0239354
1349	0.691	0.715288	0.0242885
1353	0.691	0.630829	-0.0601711
1354	0.691	0.592189	-0.0988114
1357	0.691	0.603646	-0.0873539
1358	0.691	0.524902	-0.166098
1373	0.691	0.583961	-0.107039
1375	0.691	0.732037	0.0410368
1399	0.691	0.647905	-0.0430949
1432	0.691	0.624506	-0.0664942
1435	0.691	0.610957	-0.080043
1449	0.691	0.588546	-0.102454
1457	0.691	0.690995	-4.8e-06
1459	0.691	0.650174	-0.0408263
1526	0.691	0.865165	0.174165
1537	0.691	0.643862	-0.0471381
1550	0.691	0.663462	-0.0275384
1562	0.691	0.657191	-0.0338087
1563	0.691	0.671339	-0.0196605
1564	0.691	0.654517	-0.0364832
1573	0.691	0.558885	-0.132115
1605	0.691	0.530599	-0.160401
1631	0.691	0.604615	-0.0863854
803	0.689	0.632347	-0.0566531
996	0.689	0.586862	-0.102138
1054	0.689	0.842306	0.153306
1091	0.689	0.703605	0.0146046
1150	0.689	0.793843	0.104843
1159	0.689	0.646175	-0.0428249
1196	0.689	0.758369	0.0693686
1198	0.689	0.613302	-0.0756984
1262	0.689	0.88981	0.20081
1303	0.689	0.787525	0.0985254
1314	0.689	0.733371	0.0443707
1347	0.689	0.669046	-0.0199544
1365	0.689	0.59822	-0.0907799
1400	0.689	0.600565	-0.0884345
1403	0.689	0.829569	0.140569
1447	0.689	0.625852	-0.0631481
479	0.656	0.597938	-0.0580616
496	0.656	0.75848	0.10248
578	0.656	0.672092	0.0160925
696	0.656	0.595371	-0.0606287
705	0.656	0.652659	-0.0033413
712	0.656	0.58744	-0.0685605
886	0.656	0.673	0.0170004
1078	0.656	0.781191	0.125191
1116	0.656	0.666026	0.0100256
1207	0.656	0.794833	0.138833
1214	0.656	0.851966	0.195966
1283	0.656	0.806381	0.150381
1306	0.656	0.712443	0.0564426
1516	0.656	0.560095	-0.0959052
437	0.639	0.585712	-0.0532882
464	0.639	0.573314	-0.0656864
690	0.639	0.733196	0.0941957
721	0.639	0.669873	0.0308729
979	0.639	0.615192	-0.0238082
990	0.639	0.627974	-0.0110261
1128	0.639	0.633726	-0.005274
1143	0.639	0.915988	0.276988
1151	0.639	0.609714	-0.0292863
1240	0.639	0.720253	0.0812532
1522	0.639	0.662474	0.0234737
1528	0.639	0.584961	-0.0540386
1576	0.639	0.543929	-0.0950713
352	0.623	0.655433	0.032433
402	0.623	0.750184	0.127184
478	0.623	0.693713	0.0707127
630	0.623	0.647342	0.0243417
692	0.623	0.635302	0.0123016
1020	0.623	0.761551	0.138551
339	0.62	0.698436	0.0784357
351	0.62	0.649528	0.0295282
353	0.62	0.669624	0.0496236
360	0.62	0.566816	-0.0531838
375	0.62	0.538381	-0.0816185
385	0.62	0.657782	0.0377823
386	0.62	0.648842	0.0288421
414	0.62	0.606237	-0.0137631
428	0.62	0.523322	-0.0966776
429	0.62	0.762052	0.142052
435	0.62	0.62	0
446	0.62	0.50207	-0.11793
469	0.62	0.804696	0.184696
504	0.62	0.557022	-0.0629782
514	0.62	0.791805	0.171805
528	0.62	0.551624	-0.0683758
529	0.62	0.637164	0.0171644
533	0.62	0.62	0
536	0.62	0.571958	-0.0480418
549	0.62	0.55888	-0.0611201
550	0.62	0.713954	0.0939539
552	0.62	0.568657	-0.0513435
553	0.62	0.519097	-0.100903
554	0.62	0.767607	0.147607
558	0.62	0.542927	-0.0770728
573	0.62	0.735017	0.115017
611	0.62	0.696364	0.0763636
633	0.62	0.599669	-0.0203309
638	0.62	0.601412	-0.018588
642	0.62	0.565677	-0.0543235
652	0.62	0.603968	-0.0160323
654	0.62	0.573128	-0.0468723
660	0.62	0.655455	0.0354554
669	0.62	0.532816	-0.0871841
675	0.62	0.647554	0.0275536
688	0.62	0.851378	0.231378
711	0.62	0.559423	-0.0605768
722	0.62	0.638255	0.0182548
724	0.62	0.680495	0.0604954
728	0.62	0.595423	-0.0245773
730	0.62	0.79668	0.17668
754	0.62	0.6207	0.0006998
758	0.62	0.574316	-0.0456841
783	0.62	0.777984	0.157984
801	0.62	0.641154	0.0211536
831	0.62	0.52737	-0.09263
851	0.62	0.576103	-0.0438974
852	0.62	0.563824	-0.0561761
853	0.62	0.716444	0.0964435
857	0.62	0.574455	-0.0455452
880	0.62	0.697253	0.077253
882	0.62	0.612746	-0.0072542
899	0.62	0.750788	0.130788
901	0.62	0.649505	0.0295052
906	0.62	0.619103	-0.0008973
912	0.62	0.788912	0.168912
918	0.62	0.728944	0.108944
938	0.62	0.525943	-0.0940567
943	0.62	0.568574	-0.0514255
970	0.62	0.627335	0.0073353
978	0.62	0.83113	0.21113
994	0.62	0.55152	-0.0684795
998	0.62	0.555753	-0.0642468
1012	0.62	0.569277	-0.0507225
1016	0.62	0.606028	-0.0139725
1018	0.62	0.640854	0.0208542
1027	0.62	0.74137	0.12137
1037	0.62	0.664613	0.0446134
1050	0.62	0.715707	0.0957074
1081	0.62	0.605244	-0.0147561
1083	0.62	0.829873	0.209873
1084	0.62	0.484595	-0.135405
1114	0.62	0.590027	-0.0299733
1125	0.62	0.593413	-0.0265874
1130	0.62	0.6655	0.0454999
1145	0.62	0.74962	0.12962
1197	0.62	0.713993	0.093993
1199	0.62	0.711526	0.0915256
1203	0.62	0.776445	0.156445
1215	0.62	0.764409	0.144409
1218	0.62	0.607428	-0.0125719
1224	0.62	0.528239	-0.0917613
1258	0.62	0.673713	0.0537133
1267	0.62	0.712699	0.0926991
1282	0.62	0.588367	-0.0316334
1286	0.62	0.810227	0.190227
1298	0.62	0.559158	-0.0608416
1302	0.62	0.694007	0.0740075
1307	0.62	0.614329	-0.0056708
1312	0.62	0.528435	-0.0915655
1318	0.62	0.657673	0.0376726
1333	0.62	0.589244	-0.0307555
1340	0.62	0.560697	-0.0593028
1348	0.62	0.660976	0.0409765
1361	0.62	0.735425	0.115425
1381	0.62	0.565575	-0.0544249
1398	0.62	0.70165	0.0816498
1439	0.62	0.559873	-0.0601271
1458	0.62	0.570851	-0.0491486
1472	0.62	0.609589	-0.0104114
1473	0.62	0.598892	-0.0211076
1486	0.62	0.672343	0.0523427
1505	0.62	0.668975	0.0489749
1510	0.62	0.805662	0.185662
1597	0.62	0.574113	-0.0458868
1614	0.62	0.790901	0.170901
334	0.587	0.855072	0.268072
338	0.587	0.700578	0.113578
354	0.587	0.670386	0.0833864
374	0.587	0.541045	-0.0459546
407	0.587	0.536818	-0.0501824
421	0.587	0.62083	0.0338303
439	0.587	0.555402	-0.0315977
441	0.587	0.501388	-0.0856117
457	0.587	0.627477	0.0404766
474	0.587	0.659296	0.0722965
482	0.587	0.917803	0.330803
484	0.587	0.604045	0.0170452
493	0.587	0.573244	-0.0137563
501	0.587	0.585459	-0.0015413
502	0.587	0.693763	0.106763
516	0.587	0.57995	-0.0070503
517	0.587	0.568155	-0.0188454
518	0.587	0.700531	0.113531
539	0.587	0.621146	0.0341458
563	0.587	0.961289	0.374289
576	0.587	0.557146	-0.0298539
580	0.587	0.703297	0.116297
582	0.587	0.792996	0.205996
585	0.587	0.648007	0.0610071
588	0.587	0.611981	0.0249815
596	0.587	0.768467	0.181467
599	0.587	0.514986	-0.0720138
603	0.587	0.770789	0.183789
648	0.587	0.57256	-0.0144401
681	0.587	0.565396	-0.0216036
689	0.587	0.555762	-0.0312384
703	0.587	0.574188	-0.0128124
709	0.587	0.570684	-0.0163157
710	0.587	0.565614	-0.0213857
720	0.587	0.563355	-0.0236451
727	0.587	0.795656	0.208656
738	0.587	0.69075	0.10375
746	0.587	0.607136	0.0201358
763	0.587	0.729312	0.142312
768	0.587	0.53908	-0.0479201
770	0.587	0.634732	0.0477322
772	0.587	0.610069	0.023069
788	0.587	0.648012	0.0610117
797	0.587	0.486942	-0.100058
806	0.587	0.525784	-0.0612163
833	0.587	0.792164	0.205164
894	0.587	0.620101	0.0331006
895	0.587	0.655888	0.0688882
916	0.587	0.589491	0.002491
927	0.587	0.704395	0.117395
932	0.587	0.598341	0.0113405
939	0.587	0.687423	0.100423
940	0.587	0.574807	-0.012193
954	0.587	0.673476	0.0864762
956	0.587	0.523896	-0.0631036
959	0.587	0.556201	-0.0307994
975	0.587	0.600406	0.0134059
1014	0.587	0.674653	0.0876528
1021	0.587	0.589916	0.0029161
1074	0.587	0.754989	0.167989
1185	0.587	0.560485	-0.0265154
1245	0.587	0.666801	0.0798008
1253	0.587	0.551996	-0.0350043
1271	0.587	0.583488	-0.0035121
1281	0.587	0.598521	0.0115209
1317	0.587	0.507794	-0.0792065
1338	0.587	0.741223	0.154223
1372	0.587	0.640715	0.0537153
1394	0.587	0.66633	0.0793303
1424	0.587	0.573591	-0.0134095
1462	0.587	0.617877	0.0308772
1478	0.587	0.833313	0.246313
1493	0.587	0.611746	0.0247459
1519	0.587	0.682894	0.0958938
1554	0.587	0.580771	-0.0062291
1556	0.587	0.599093	0.0120927
1557	0.587	0.62234	0.0353399
1567	0.587	0.494396	-0.0926041
1575	0.587	0.830774	0.243774
1589	0.587	0.537065	-0.0499353
619	0.585	0.518108	-0.0668918
618	0.552	0.557158	0.0051576
823	0.552	0.748343	0.196343
317	0.516	0.613496	0.0974964
327	0.516	0.586672	0.0706719
333	0.516	0.493378	-0.0226219
341	0.516	0.534626	0.0186264
356	0.516	0.591233	0.0752331
389	0.516	0.703453	0.187453
391	0.516	0.611291	0.0952907
398	0.516	0.660038	0.144038
399	0.516	0.6992	0.1832
401	0.516	0.614789	0.0987889
427	0.516	0.577776	0.0617764
440	0.516	0.558645	0.0426449
448	0.516	0.60983	0.0938303
477	0.516	0.640871	0.124871
483	0.516	0.567419	0.0514187
497	0.516	0.586132	0.0701325
521	0.516	0.705443	0.189443
523	0.516	0.739461	0.223461
538	0.516	0.565746	0.0497462
548	0.516	0.542374	0.0263739
594	0.516	0.647818	0.131818
601	0.516	0.597175	0.0811747
602	0.516	0.565205	0.0492046
610	0.516	0.600923	0.084923
613	0.516	0.554489	0.0384892
614	0.516	0.537112	0.0211121
624	0.516	0.572545	0.0565446
643	0.516	0.542258	0.026258
653	0.516	0.588809	0.0728086
664	0.516	0.552498	0.0364983
693	0.516	0.534998	0.0189978
725	0.516	0.549729	0.0337286
732	0.516	0.550214	0.0342144
734	0.516	0.648058	0.132058
735	0.516	0.6	0.0839998
744	0.516	0.682043	0.166043
747	0.516	0.882701	0.366701
757	0.516	0.608021	0.0920207
777	0.516	0.664479	0.148479
810	0.516	0.673017	0.157017
819	0.516	0.715549	0.199549
830	0.516	0.751352	0.235352
855	0.516	0.531609	0.0156088
856	0.516	0.564267	0.0482667
862	0.516	0.575454	0.059454
877	0.516	0.6683	0.1523
903	0.516	0.610257	0.0942569
947	0.516	0.567358	0.051358
949	0.516	0.522166	0.0061658
969	0.516	0.553336	0.0373363
983	0.516	0.494227	-0.0217729
1010	0.516	0.555838	0.0398376
1030	0.516	0.571642	0.055642
1033	0.516	0.592218	0.0762177
1049	0.516	0.591033	0.0750328
1051	0.516	0.547556	0.0315559
1064	0.516	0.703437	0.187437
1088	0.516	0.580205	0.0642054
1103	0.516	0.558583	0.0425827
1106	0.516	0.684036	0.168036
1142	0.516	0.533132	0.0171321
1153	0.516	0.663459	0.147459
1204	0.516	0.59501	0.0790097
1249	0.516	0.623601	0.107601
1266	0.516	0.703654	0.187654
1289	0.516	0.77835	0.26235
1291	0.516	0.79265	0.27665
1299	0.516	0.577177	0.061177
1350	0.516	0.644784	0.128784
1355	0.516	0.616218	0.100218
1356	0.516	0.618005	0.102005
1376	0.516	0.618996	0.102996
1377	0.516	0.537559	0.0215589
1402	0.516	0.624393	0.108393
1409	0.516	0.617691	0.101691
1411	0.516	0.580464	0.064464
1418	0.516	0.753921	0.237921
1419	0.516	0.589552	0.0735523
1427	0.516	0.502529	-0.0134706
1429	0.516	0.492463	-0.0235374
1434	0.516	0.616877	0.100877
1468	0.516	0.548024	0.0320239
1477	0.516	0.583646	0.0676459
1523	0.516	0.542077	0.0260769
1525	0.516	0.574799	0.0587994
1566	0.516	0.728009	0.212009
1568	0.516	0.592653	0.0766529
1570	0.516	0.555838	0.0398376
1577	0.516	0.640243	0.124243
1584	0.516	0.578748	0.0627479
1592	0.516	0.650887	0.134887
1147	0.487	0.587482	0.100482
1518	0.485	0.698107	0.213107
1360	0.433	0.66087	0.22787
350	0.383	0.652665	0.269665
644	0.383	0.652798	0.269798
1047	0.383	0.564854	0.181854
1165	0.383	0.616709	0.233709
835	0.378	0.687165	0.309165
373	0.364	0.655084	0.291084
392	0.364	0.561565	0.197565
459	0.364	0.580196	0.216196
966	0.364	0.695246	0.331246
1247	0.364	0.549166	0.185166
967	0.296	0.690951	0.394951
1241	0.293	0.619262	0.326262
1087	0.291	0.75757	0.46657
340	0.273	0.797352	0.524352
455	0.273	0.524952	0.251952
410	0.265	0.780703	0.515703
1343	0.264	0.692663	0.428663
574	0.26	0.696748	0.436748
639	0.26	0.667345	0.407345
659	0.26	0.536032	0.276032
680	0.26	0.572352	0.312352
748	0.26	0.685013	0.425013
896	0.26	0.530544	0.270544
1100	0.26	0.586437	0.326437
1139	0.26	0.728157	0.468157
1498	0.26	0.709242	0.449242
442	0.208	0.811218	0.603218
842	0.205	0.774905	0.569905
736	0.202	0.504209	0.302209
1538	0.195	0.692621	0.497621
347	0.189	0.549909	0.360909
432	0.189	0.539713	0.350713
542	0.189	0.549517	0.360517
546	0.189	0.549673	0.360673
567	0.189	0.504441	0.315441
577	0.189	0.591463	0.402463
623	0.189	0.567084	0.378084
701	0.189	0.614124	0.425124
715	0.189	0.550232	0.361232
832	0.189	0.567263	0.378263
839	0.189	0.511922	0.322922
915	0.189	0.540679	0.351679
933	0.189	0.556333	0.367333
1025	0.189	0.557851	0.368851
1053	0.189	0.531772	0.342772
1251	0.189	0.495493	0.306493
1572	0.189	0.56275	0.37375
366	0.186	0.631969	0.445969
592	0.186	0.758633	0.572633
645	0.186	0.626549	0.440549
778	0.186	0.669621	0.483621
818	0.186	0.783806	0.597806
1201	0.186	0.624276	0.438276
1405	0.186	0.536872	0.350872
1463	0.186	0.677483	0.491483
579	0.173	0.70692	0.53392
646	0.159	0.652884	0.493884
667	0.159	0.586231	0.427231
795	0.159	0.844061	0.685061
824	0.159	0.696515	0.537515
1167	0.159	0.710425	0.551425
1189	0.159	0.876952	0.717952
1272	0.159	0.723097	0.564097
1366	0.159	0.550359	0.391359
1443	0.159	0.649007	0.490007
1337	0.157	0.785029	0.628029
525	0.15	0.57058	0.42058
1509	0.15	0.645142	0.495142
1206	0.147	0.635797	0.488797
1079	0.138	0.573713	0.435713
424	0.137	0.592602	0.455602
790	0.137	0.634051	0.497051
794	0.137	0.599682	0.462682
988	0.137	0.683175	0.546175
1535	0.137	0.539945	0.402945
859	0.124	0.689344	0.565344
1242	0.124	0.694351	0.570351
1090	0.101	0.612732	0.511732
371	0.088	0.583366	0.495366
445	0.088	0.743639	0.655639
616	0.088	0.50142	0.41342
634	0.088	0.65983	0.57183
662	0.088	0.694129	0.606129
663	0.088	0.57168	0.48368
821	0.088	0.565695	0.477695
867	0.088	0.661749	0.573749
884	0.088	0.6559	0.5679
948	0.088	0.574601	0.486601
1017	0.088	0.616305	0.528305
1040	0.088	0.91179	0.82379
1370	0.088	0.600793	0.512793
1602	0.088	0.691159	0.603159
656	0.086	0.799777	0.713777
985	0.082	0.634072	0.552072
986	0.082	0.530233	0.448233
1200	0.082	0.671466	0.589466
1324	0.082	0.527484	0.445484
1467	0.082	0.66259	0.580591
458	0.079	0.508861	0.429861
462	0.079	0.590065	0.511065
694	0.079	0.728612	0.649612
1230	0.079	0.588108	0.509108
476	0.073	0.620042	0.547042
957	0.073	0.597951	0.524951
390	0.055	0.547953	0.492953
453	0.055	0.536214	0.481214
568	0.055	0.652657	0.597657
815	0.055	0.514454	0.459454
826	0.055	0.663475	0.608475
1001	0.055	0.792172	0.737172
1022	0.055	0.586711	0.531711
1157	0.055	0.58489	0.52989
1378	0.055	0.595072	0.540072
1582	0.055	0.563813	0.508813
838	0.03	0.511695	0.481695
575	0.028	0.500958	0.472958
586	0.028	0.568315	0.540315
679	0.028	0.516231	0.488231
925	0.028	0.514222	0.486222
1579	0.028	0.727003	0.699003
555	0.024	0.525539	0.501539
665	0.024	0.638106	0.614106
666	-0.001	0.53392	0.53492
813	-0.003	0.596484	0.599484
1331	-0.003	0.597601	0.600601
405	-0.016	0.86154	0.87754
409	-0.016	0.569957	0.585957
494	-0.016	0.630091	0.646091
532	-0.016	0.563663	0.579663
559	-0.016	0.554811	0.570811
678	-0.016	0.583128	0.599128
731	-0.016	0.6293	0.6453
789	-0.016	0.609475	0.625475
828	-0.016	0.610438	0.626438
1094	-0.016	0.600529	0.616529
1132	-0.016	0.596956	0.612956
1369	-0.016	0.586624	0.602625
1384	-0.016	0.513453	0.529453
1460	-0.016	0.582697	0.598697
335	-0.037	0.678812	0.715812
443	-0.043	0.555574	0.598574
1565	-0.056	0.574261	0.630261
418	-0.074	0.529696	0.603696
905	-0.074	0.573785	0.647785
929	-0.074	0.491044	0.565044
976	-0.074	0.679624	0.753624
468	-0.077	0.461737	0.538737
1076	-0.077	0.555238	0.632238
562	-0.095	0.539627	0.634627
773	-0.095	0.551661	0.646661
995	-0.095	0.629704	0.724704
1180	-0.095	0.510563	0.605563
1238	-0.095	0.797413	0.892413
413	-0.166	0.553663	0.719663
416	-0.166	0.574226	0.740226
682	-0.166	0.516163	0.682163
961	-0.166	0.562627	0.728627
628	-0.181	0.550383	0.731383
799	-0.181	0.554415	0.735415
1171	-0.181	0.627518	0.808518
1520	-0.181	0.540536	0.721536
465	-0.184	0.641669	0.825669
993	-0.239	0.485684	0.724684
1293	-0.239	0.581273	0.820273
641	-0.248	0.541236	0.789236
1172	-0.349	0.541506	0.890506
499	-0.358	0.531692	0.889692
534	-0.358	0.553495	0.911494
608	-0.358	0.560647	0.918647
1181	-0.358	0.551237	0.909237
470	-0.371	0.641097	1.0121
951	-0.429	0.535551	0.964551
1560	-0.429	0.595737	1.02474

## Sheet: SF-6D
Proj_no	Observed SF-6D	Predicted SF-6D (OLS A)	Error
937	1	0.821811	-0.178189
1137	1	0.789289	-0.210711
1288	1	0.794709	-0.205291
761	0.958	0.713405	-0.244595
965	0.958	0.821811	-0.136189
1315	0.958	0.827231	-0.130769
1319	0.958	0.81097	-0.14703
1490	0.958	0.827231	-0.130769
910	0.929	0.794709	-0.134291
982	0.929	0.778449	-0.150551
1024	0.929	0.751347	-0.177653
1041	0.929	0.80013	-0.12887
1097	0.929	0.81097	-0.11803
1112	0.929	0.80013	-0.12887
1323	0.929	0.702564	-0.226436
1342	0.929	0.740506	-0.188494
1456	0.929	0.827231	-0.101769
769	0.908	0.686303	-0.221697
780	0.894	0.821811	-0.072189
782	0.894	0.680883	-0.213117
865	0.894	0.648361	-0.245639
878	0.894	0.556216	-0.337784
980	0.894	0.697144	-0.196856
1002	0.894	0.783869	-0.110131
1045	0.894	0.80013	-0.0938702
1048	0.894	0.751347	-0.142653
1067	0.894	0.767608	-0.126392
1228	0.894	0.664622	-0.229378
1265	0.894	0.794709	-0.0992906
1469	0.894	0.773028	-0.120972
1598	0.894	0.827231	-0.0667688
1026	0.887	0.762188	-0.124812
1028	0.887	0.80555	-0.08145
1059	0.887	0.783869	-0.103131
1061	0.887	0.80555	-0.08145
1111	0.887	0.653782	-0.233218
1131	0.887	0.707985	-0.179015
1190	0.887	0.789289	-0.0977108
1236	0.887	0.80013	-0.0868702
1335	0.887	0.756767	-0.130233
1423	0.887	0.729666	-0.157334
1448	0.887	0.61584	-0.27116
1632	0.887	0.735086	-0.151914
1593	0.872	0.794709	-0.0772906
1546	0.87	0.729666	-0.140334
1020	0.853	0.767608	-0.085392
922	0.852	0.789289	-0.0627108
924	0.852	0.81097	-0.0410296
997	0.852	0.767608	-0.084392
1044	0.852	0.767608	-0.084392
1046	0.852	0.783869	-0.0681312
1144	0.852	0.827231	-0.0247688
1156	0.852	0.659202	-0.192798
1163	0.852	0.745927	-0.106073
1187	0.852	0.648361	-0.203639
1237	0.852	0.745927	-0.106073
1393	0.852	0.637521	-0.214479
1417	0.852	0.789289	-0.0627108
1492	0.852	0.80013	-0.0518702
1549	0.852	0.740506	-0.111494
1601	0.852	0.745927	-0.106073
1622	0.852	0.691724	-0.160276
844	0.845	0.653782	-0.191218
1008	0.845	0.767608	-0.077392
1101	0.841	0.735086	-0.105914
1174	0.841	0.773028	-0.0679717
863	0.834	0.789289	-0.0447108
1454	0.834	0.713405	-0.120595
1586	0.834	0.6321	-0.2019
615	0.833	0.653782	-0.179218
913	0.83	0.80013	-0.0298702
1177	0.83	0.724246	-0.105754
1488	0.826	0.670043	-0.155957
917	0.824	0.724246	-0.0997544
767	0.81	0.583318	-0.226682
846	0.81	0.659202	-0.150798
971	0.81	0.762188	-0.0478123
1000	0.81	0.680883	-0.129117
1109	0.81	0.816391	0.0063906
1161	0.81	0.756767	-0.0532326
1188	0.81	0.642941	-0.167059
1234	0.81	0.80013	-0.0098702
1263	0.81	0.718825	-0.0911747
1276	0.81	0.762188	-0.0478123
1304	0.81	0.697144	-0.112856
1357	0.81	0.642941	-0.167059
1403	0.81	0.718825	-0.0911747
1545	0.81	0.751347	-0.0586529
765	0.799	0.664622	-0.134378
791	0.799	0.740506	-0.0584935
879	0.799	0.778449	-0.0205514
907	0.799	0.604999	-0.194001
968	0.799	0.653782	-0.145218
1042	0.799	0.751347	-0.0476529
1219	0.799	0.827231	0.0282312
1239	0.799	0.821811	0.022811
1296	0.799	0.745927	-0.0530732
972	0.795	0.62126	-0.17374
1615	0.791	0.773028	-0.0179717
1421	0.787	0.691724	-0.0952762
992	0.784	0.61584	-0.16816
1290	0.784	0.599579	-0.184421
1209	0.78	0.767608	-0.012392
1223	0.78	0.745927	-0.0340732
1316	0.78	0.756767	-0.0232326
1351	0.78	0.756767	-0.0232326
1401	0.78	0.648361	-0.131639
1093	0.773	0.62126	-0.15174
1217	0.773	0.740506	-0.0324935
1600	0.773	0.756767	-0.0162326
1256	0.767	0.740506	-0.0264935
963	0.759	0.827231	0.0682312
1105	0.757	0.686303	-0.0706965
1154	0.757	0.751347	-0.0056529
1387	0.757	0.653782	-0.103218
911	0.75	0.81097	0.0609704
1122	0.75	0.756767	0.0067674
1036	0.749	0.729666	-0.0193341
1066	0.742	0.691724	-0.0502762
1406	0.742	0.713405	-0.028595
1507	0.742	0.648361	-0.0936386
1542	0.742	0.610419	-0.131581
973	0.74	0.729666	-0.0103341
1125	0.74	0.599579	-0.140421
866	0.738	0.729666	-0.0083341
892	0.738	0.773028	0.0350283
893	0.738	0.718825	-0.0191747
926	0.738	0.691724	-0.0462762
987	0.738	0.610419	-0.127581
1005	0.738	0.686303	-0.0516965
1034	0.738	0.62126	-0.11674
1108	0.738	0.702564	-0.0354356
1205	0.738	0.794709	0.0567094
1305	0.738	0.735086	-0.0029138
1581	0.738	0.735086	-0.0029138
872	0.734	0.718825	-0.0151747
897	0.734	0.724246	-0.0097544
792	0.731	0.637521	-0.0934792
1173	0.729	0.6321	-0.0968995
1573	0.729	0.594159	-0.134841
1168	0.728	0.680883	-0.0471168
1504	0.725	0.6321	-0.0928995
916	0.719	0.610419	-0.108581
787	0.717	0.767608	0.050608
849	0.717	0.642941	-0.0740589
954	0.717	0.62668	-0.0903197
1004	0.717	0.610419	-0.106581
1155	0.717	0.637521	-0.0794792
1344	0.717	0.545376	-0.171624
1548	0.717	0.6321	-0.0848995
1595	0.717	0.735086	0.0180862
1322	0.716	0.61584	-0.10016
941	0.715	0.680883	-0.0341168
1312	0.708	0.534535	-0.173465
1515	0.708	0.670043	-0.0379574
1195	0.705	0.702564	-0.0024356
1057	0.702	0.604999	-0.0970009
1571	0.702	0.691724	-0.0102762
1558	0.701	0.778449	0.0774486
812	0.7	0.675463	-0.0245371
881	0.7	0.740506	0.0405065
1099	0.7	0.740506	0.0405065
1308	0.7	0.534535	-0.165465
1348	0.7	0.583318	-0.116682
1360	0.7	0.653782	-0.0462183
1617	0.7	0.642941	-0.0570589
774	0.696	0.62668	-0.0693197
796	0.696	0.637521	-0.0584792
816	0.696	0.594159	-0.101841
820	0.696	0.729666	0.0336659
827	0.696	0.6321	-0.0638995
984	0.696	0.751347	0.0553471
1015	0.696	0.62126	-0.0747401
1102	0.696	0.610419	-0.0855807
1152	0.696	0.773028	0.0770283
1170	0.696	0.724246	0.0282456
1186	0.696	0.6321	-0.0638995
1193	0.696	0.567057	-0.128943
1283	0.696	0.789289	0.0932892
1346	0.696	0.659202	-0.036798
1375	0.696	0.713405	0.017405
1404	0.696	0.642941	-0.0530589
1409	0.696	0.567057	-0.128943
1450	0.696	0.670043	-0.0259574
1016	0.694	0.6321	-0.0618995
1557	0.694	0.653782	-0.0402183
1607	0.692	0.637521	-0.0544792
1526	0.691	0.783869	0.0928688
1538	0.685	0.707985	0.0229847
883	0.681	0.572477	-0.108523
923	0.681	0.724246	0.0432456
974	0.681	0.61584	-0.0651603
989	0.681	0.561637	-0.119363
1104	0.681	0.680883	-0.0001168
1347	0.681	0.604999	-0.0760009
1518	0.681	0.610419	-0.0705807
1553	0.681	0.62668	-0.0543197
768	0.679	0.588738	-0.0902619
1175	0.679	0.6321	-0.0468995
1235	0.679	0.62668	-0.0523197
1358	0.679	0.588738	-0.0902619
1442	0.679	0.599579	-0.0794213
1495	0.679	0.6321	-0.0468995
622	0.675	0.670043	-0.0049574
771	0.675	0.81097	0.13597
889	0.675	0.577897	-0.0971025
1031	0.675	0.648361	-0.0266386
1069	0.675	0.762188	0.0871877
1081	0.675	0.550796	-0.124204
1098	0.675	0.594159	-0.0808415
1116	0.675	0.6321	-0.0428995
1587	0.675	0.697144	0.0221441
1611	0.675	0.702564	0.0275644
1614	0.675	0.686303	0.0113035
898	0.674	0.816391	0.142391
1072	0.674	0.653782	-0.0202183
1160	0.674	0.675463	0.0014629
1207	0.674	0.724246	0.0502456
1314	0.674	0.713405	0.039405
1343	0.674	0.653782	-0.0202183
850	0.673	0.648361	-0.0246386
887	0.673	0.610419	-0.0625807
1286	0.673	0.783869	0.110869
1318	0.673	0.62668	-0.0463197
1597	0.673	0.556216	-0.116784
886	0.672	0.610419	-0.0615807
1459	0.672	0.599579	-0.0724213
840	0.67	0.545376	-0.124624
1339	0.67	0.783869	0.113869
1272	0.668	0.707985	0.0399847
994	0.666	0.572477	-0.0935227
1221	0.666	0.675463	0.0094629
1425	0.666	0.762188	0.0961877
1383	0.664	0.62126	-0.0427401
1514	0.664	0.735086	0.0710862
1246	0.66	0.724246	0.0642456
1273	0.66	0.604999	-0.0550009
1550	0.66	0.599579	-0.0604213
1158	0.659	0.61584	-0.0431603
1240	0.659	0.697144	0.0381441
921	0.658	0.556216	-0.101784
1071	0.658	0.697144	0.0391441
1073	0.658	0.707985	0.0499847
1086	0.658	0.6321	-0.0258995
1148	0.658	0.534535	-0.123465
1372	0.658	0.637521	-0.0204792
1399	0.658	0.62668	-0.0313197
1527	0.658	0.599579	-0.0584213
1561	0.658	0.567057	-0.090943
927	0.657	0.691724	0.0347238
1096	0.657	0.751347	0.0943471
1058	0.656	0.545376	-0.110624
1505	0.652	0.642941	-0.0090589
1437	0.645	0.664622	0.0196223
1483	0.645	0.61584	-0.0291603
1169	0.643	0.61584	-0.0271603
1397	0.642	0.61584	-0.0261603
779	0.639	0.534535	-0.104465
783	0.639	0.713405	0.074405
823	0.639	0.653782	0.0147817
825	0.639	0.648361	0.0093614
873	0.639	0.729666	0.0906659
1019	0.639	0.659202	0.020202
1043	0.639	0.724246	0.0852456
1052	0.639	0.545376	-0.0936242
1055	0.639	0.539956	-0.0990445
1063	0.639	0.653782	0.0147817
1143	0.639	0.81097	0.17197
1146	0.639	0.642941	0.0039411
1150	0.639	0.697144	0.0581441
1199	0.639	0.61584	-0.0231603
1320	0.639	0.62126	-0.0177401
1420	0.639	0.789289	0.150289
1436	0.639	0.610419	-0.0285807
1465	0.639	0.713405	0.074405
1512	0.639	0.61584	-0.0231603
1532	0.639	0.556216	-0.0827836
1576	0.639	0.545376	-0.0936242
1248	0.638	0.61584	-0.0221603
868	0.637	0.653782	0.0167817
931	0.637	0.707985	0.0709847
952	0.637	0.577897	-0.0591025
955	0.637	0.62668	-0.0103197
975	0.637	0.561637	-0.0753633
1100	0.637	0.577897	-0.0591025
1513	0.637	0.686303	0.0493035
1522	0.637	0.594159	-0.0428415
824	0.636	0.686303	0.0503035
1092	0.636	0.664622	0.0286223
1337	0.636	0.648361	0.0123614
1182	0.635	0.572477	-0.0625227
1184	0.635	0.637521	0.0025208
1245	0.635	0.594159	-0.0408415
1564	0.635	0.664622	0.0296223
1022	0.631	0.583318	-0.0476821
1165	0.63	0.594159	-0.0358415
1287	0.628	0.827231	0.199231
1006	0.626	0.745927	0.119927
1247	0.626	0.561637	-0.0643633
1605	0.626	0.550796	-0.0752039
1291	0.625	0.724246	0.0992456
1113	0.624	0.62668	0.0026803
1610	0.624	0.556216	-0.0677836
835	0.623	0.6321	0.0091005
1220	0.623	0.745927	0.122927
874	0.621	0.61584	-0.0051603
1065	0.621	0.604999	-0.0160009
1167	0.621	0.653782	0.0327817
1078	0.62	0.724246	0.104246
257	0.618	0.670043	0.0520426
809	0.618	0.691724	0.0737238
904	0.618	0.62668	0.0086803
1126	0.618	0.653782	0.0357817
1133	0.618	0.62126	0.0032599
1164	0.618	0.680883	0.0628832
1224	0.618	0.550796	-0.0672039
1394	0.618	0.62126	0.0032599
1486	0.618	0.599579	-0.0184213
1533	0.618	0.567057	-0.050943
1537	0.618	0.610419	-0.0075807
1618	0.618	0.659202	0.041202
1140	0.617	0.789289	0.172289
803	0.616	0.610419	-0.0055807
818	0.616	0.745927	0.129927
977	0.616	0.604999	-0.0110009
981	0.616	0.62126	0.0052599
990	0.616	0.610419	-0.0055807
1037	0.616	0.599579	-0.0164213
1040	0.616	0.794709	0.178709
1159	0.616	0.556216	-0.0597836
1166	0.616	0.670043	0.0540426
1194	0.616	0.62126	0.0052599
1196	0.616	0.707985	0.0919847
1225	0.616	0.767608	0.151608
1233	0.616	0.567057	-0.048943
1254	0.616	0.588738	-0.0272619
1303	0.616	0.740506	0.124506
1306	0.616	0.653782	0.0377817
1365	0.616	0.550796	-0.0652039
1398	0.616	0.653782	0.0377817
1414	0.616	0.62668	0.0106803
939	0.615	0.675463	0.0604629
1281	0.615	0.534535	-0.0804648
1378	0.615	0.599579	-0.0154213
918	0.614	0.702564	0.0885644
970	0.614	0.62668	0.0126803
995	0.614	0.62668	0.0126803
1197	0.614	0.642941	0.0289411
1292	0.614	0.577897	-0.0361025
1321	0.614	0.686303	0.0723035
1353	0.614	0.594159	-0.0198415
1493	0.614	0.588738	-0.0252619
950	0.609	0.604999	-0.0040009
831	0.607	0.545376	-0.0616242
1457	0.607	0.664622	0.0576223
1631	0.607	0.61584	0.0088397
1018	0.605	0.583318	-0.0216821
1050	0.605	0.62668	0.0216803
1556	0.605	0.567057	-0.037943
1179	0.603	0.659202	0.056202
1302	0.603	0.62668	0.0236803
1528	0.603	0.556216	-0.0467836
1151	0.602	0.556216	-0.0457836
1214	0.601	0.773028	0.172028
826	0.6	0.594159	-0.0058415
1563	0.598	0.6321	0.0341005
781	0.597	0.604999	0.0079991
1210	0.597	0.62126	0.0242599
1257	0.597	0.588738	-0.0082619
1419	0.597	0.577897	-0.0191025
764	0.595	0.686303	0.0913035
766	0.595	0.561637	-0.0333633
772	0.595	0.604999	0.0099991
829	0.595	0.545376	-0.0496242
901	0.595	0.62126	0.0262599
1032	0.595	0.545376	-0.0496242
1087	0.595	0.724246	0.129246
1376	0.595	0.610419	0.0154193
1418	0.595	0.745927	0.150927
1575	0.595	0.691724	0.0967238
1578	0.595	0.594159	-0.0008415
1608	0.595	0.642941	0.0479411
777	0.593	0.594159	0.0011585
810	0.593	0.62126	0.0282599
830	0.593	0.670043	0.0770426
839	0.593	0.534535	-0.0584648
853	0.593	0.610419	0.0174193
860	0.593	0.604999	0.0119991
899	0.593	0.707985	0.114985
908	0.593	0.713405	0.120405
1064	0.593	0.637521	0.0445208
1198	0.593	0.556216	-0.0367836
1202	0.593	0.697144	0.104144
1249	0.593	0.550796	-0.0422039
1282	0.593	0.572477	-0.0205227
1307	0.593	0.588738	-0.0042619
1377	0.593	0.556216	-0.0367836
1472	0.593	0.594159	0.0011585
1509	0.593	0.653782	0.0607817
875	0.592	0.653782	0.0617817
877	0.588	0.637521	0.0495208
1147	0.588	0.550796	-0.0372039
1506	0.588	0.561637	-0.0263633
1114	0.586	0.556216	-0.0297836
959	0.584	0.534535	-0.0494648
1458	0.582	0.534535	-0.0474648
852	0.58	0.534535	-0.0454648
903	0.58	0.62668	0.0466803
1027	0.58	0.713405	0.133405
1218	0.58	0.583318	0.0033179
1402	0.58	0.577897	-0.0021025
776	0.579	0.756767	0.177767
795	0.579	0.762188	0.183188
859	0.579	0.680883	0.101883
948	0.579	0.577897	-0.0011025
1003	0.579	0.642941	0.0639411
1038	0.579	0.610419	0.0314193
1039	0.579	0.594159	0.0151585
1136	0.579	0.767608	0.188608
1211	0.579	0.697144	0.118144
1361	0.579	0.675463	0.0964629
1373	0.579	0.545376	-0.0336242
1609	0.579	0.610419	0.0314193
991	0.577	0.588738	0.0117381
1007	0.577	0.594159	0.0171585
1332	0.577	0.588738	0.0117381
1289	0.574	0.670043	0.0960426
1589	0.574	0.561637	-0.0123633
788	0.572	0.610419	0.0384193
862	0.572	0.577897	0.0058975
947	0.572	0.572477	0.0004773
1014	0.572	0.642941	0.0709411
1185	0.572	0.539956	-0.0320445
1462	0.572	0.556216	-0.0157836
1134	0.571	0.610419	0.0394193
841	0.57	0.567057	-0.002943
1226	0.568	0.534535	-0.0334648
1047	0.563	0.534535	-0.0284648
967	0.561	0.637521	0.0765208
1094	0.559	0.550796	-0.0082039
1251	0.559	0.539956	-0.0190445
1253	0.559	0.545376	-0.0136242
1299	0.559	0.567057	0.008057
1432	0.559	0.534535	-0.0244648
882	0.558	0.588738	0.0307381
969	0.558	0.561637	0.0036367
978	0.558	0.718825	0.160825
1258	0.558	0.610419	0.0524193
1380	0.557	0.718825	0.161825
806	0.556	0.534535	-0.0214648
821	0.556	0.572477	0.0164773
938	0.556	0.545376	-0.0106242
944	0.556	0.550796	-0.0052039
953	0.556	0.670043	0.114043
1130	0.556	0.599579	0.0435787
1178	0.556	0.6321	0.0761005
1183	0.556	0.594159	0.0381585
1203	0.556	0.735086	0.179086
1427	0.556	0.534535	-0.0214648
1449	0.556	0.534535	-0.0214648
1460	0.556	0.577897	0.0218975
1478	0.556	0.767608	0.211608
804	0.555	0.534535	-0.0204648
956	0.555	0.534535	-0.0204648
1434	0.555	0.550796	-0.0042039
1572	0.553	0.550796	-0.0022039
895	0.548	0.610419	0.0624193
843	0.547	0.534535	-0.0124648
1267	0.547	0.675463	0.128463
906	0.545	0.588738	0.0437381
1362	0.545	0.545376	0.0003758
856	0.544	0.539956	-0.0040445
828	0.543	0.577897	0.0348975
871	0.543	0.659202	0.116202
1260	0.543	0.550796	0.0077961
1262	0.543	0.80013	0.25713
773	0.542	0.556216	0.0142164
813	0.539	0.561637	0.0226367
894	0.537	0.572477	0.0354773
996	0.537	0.534535	-0.0024648
1189	0.537	0.81097	0.27397
1204	0.537	0.577897	0.0408975
1317	0.537	0.534535	-0.0024648
1411	0.537	0.583318	0.0463179
1510	0.537	0.697144	0.160144
1519	0.537	0.62126	0.0842599
797	0.536	0.534535	-0.0014648
1056	0.536	0.572477	0.0364773
1180	0.536	0.534535	-0.0014648
778	0.535	0.583318	0.0483179
857	0.535	0.561637	0.0266367
884	0.535	0.62668	0.0916803
932	0.535	0.572477	0.0374773
1088	0.535	0.539956	0.0049555
1215	0.535	0.653782	0.118782
1340	0.535	0.577897	0.0428975
1370	0.535	0.583318	0.0483179
1229	0.534	0.610419	0.0764193
1230	0.534	0.588738	0.0547381
1482	0.534	0.61584	0.0818397
1523	0.534	0.534535	0.0005352
1568	0.534	0.545376	0.0113758
833	0.532	0.745927	0.213927
1592	0.532	0.588738	0.0567381
1463	0.531	0.610419	0.0794193
1405	0.527	0.534535	0.0075352
1447	0.527	0.599579	0.0725787
988	0.526	0.648361	0.122361
1030	0.526	0.583318	0.0573179
1298	0.526	0.550796	0.0247961
880	0.522	0.6321	0.1101
1012	0.522	0.534535	0.0125352
1053	0.522	0.545376	0.0233758
1157	0.522	0.550796	0.0287961
1350	0.522	0.588738	0.0667381
1554	0.522	0.534535	0.0125352
1562	0.522	0.567057	0.045057
1566	0.522	0.670043	0.148043
1567	0.522	0.534535	0.0125352
794	0.521	0.588738	0.0677381
896	0.521	0.539956	0.0189555
925	0.521	0.539956	0.0189555
957	0.521	0.534535	0.0135352
961	0.521	0.561637	0.0406367
1468	0.521	0.534535	0.0135352
851	0.519	0.539956	0.0209555
870	0.519	0.659202	0.140202
1017	0.519	0.577897	0.0588975
1145	0.519	0.680883	0.161883
1128	0.518	0.567057	0.049057
842	0.517	0.670043	0.153043
1162	0.516	0.556216	0.0402164
998	0.514	0.534535	0.0205352
1200	0.514	0.6321	0.1181
1324	0.514	0.539956	0.0259555
1435	0.513	0.583318	0.0703179
1570	0.511	0.534535	0.0235352
1244	0.51	0.648361	0.138361
1408	0.508	0.567057	0.059057
1439	0.508	0.534535	0.0265352
1498	0.507	0.680883	0.173883
867	0.506	0.637521	0.131521
1142	0.506	0.534535	0.0285352
727	0.504	0.670043	0.166043
912	0.501	0.707985	0.206985
1106	0.501	0.588738	0.0877381
832	0.498	0.545376	0.0473758
1051	0.498	0.534535	0.0365352
1424	0.498	0.599579	0.101579
930	0.495	0.599579	0.104579
1271	0.495	0.62126	0.12626
1212	0.487	0.713405	0.226405
1266	0.487	0.599579	0.112579
1400	0.487	0.572477	0.0854773
1602	0.487	0.670043	0.183043
933	0.485	0.567057	0.082057
1201	0.485	0.62668	0.14168
1241	0.483	0.556216	0.0732164
1153	0.482	0.6321	0.1501
1074	0.48	0.751347	0.271347
985	0.478	0.583318	0.105318
1033	0.477	0.550796	0.0737961
1384	0.477	0.545376	0.0683758
983	0.474	0.534535	0.0605352
1076	0.474	0.534535	0.0605352
1535	0.474	0.534535	0.0605352
1295	0.468	0.572477	0.104477
1001	0.466	0.756767	0.290767
1103	0.466	0.567057	0.101057
1369	0.466	0.556216	0.0902164
1473	0.466	0.534535	0.0685352
1090	0.465	0.610419	0.145419
986	0.464	0.534535	0.0705352
1049	0.464	0.534535	0.0705352
1381	0.464	0.534535	0.0705352
1010	0.463	0.534535	0.0715352
1467	0.463	0.561637	0.0986367
789	0.461	0.642941	0.181941
964	0.461	0.539956	0.0789555
1525	0.461	0.583318	0.122318
1477	0.459	0.534535	0.0755352
1171	0.453	0.61584	0.16284
1582	0.447	0.567057	0.120057
790	0.446	0.567057	0.121057
855	0.446	0.534535	0.0885352
1025	0.438	0.534535	0.0965352
1565	0.437	0.550796	0.113796
1355	0.435	0.556216	0.121216
1443	0.431	0.62126	0.19026
915	0.43	0.534535	0.104535
770	0.428	0.604999	0.176999
966	0.416	0.659202	0.243202
1356	0.416	0.545376	0.129376
1132	0.413	0.577897	0.164897
1206	0.407	0.599579	0.192579
1139	0.398	0.664622	0.266622
905	0.395	0.545376	0.150376
1181	0.392	0.534535	0.142535
993	0.388	0.534535	0.146535
940	0.385	0.534535	0.149535
815	0.377	0.534535	0.157535
1293	0.377	0.545376	0.168376
1331	0.377	0.534535	0.157535
1520	0.362	0.534535	0.172535
929	0.334	0.534535	0.200535
976	0.319	0.604999	0.285999
951	0.301	0.534535	0.233535

## Sheet: MSIS-8D CLAD A
Proj_no	Observed MSIS-8D	Predicted MSIS-8D (CLAD A)	Error
615	0.88208	0.679383	-0.202697
761	0.88208	0.751308	-0.130772
780	0.88208	0.88208	0
844	0.88208	0.679383	-0.202697
848	0.88208	0.64669	-0.23539
892	0.88208	0.823233	-0.0588475
910	0.88208	0.849387	-0.032693
913	0.88208	0.855926	-0.0261545
924	0.88208	0.869003	-0.0130772
937	0.88208	0.88208	0
963	0.88208	0.888619	0.0065386
965	0.88208	0.88208	0
980	0.88208	0.731692	-0.150388
984	0.88208	0.797078	-0.0850019
1002	0.88208	0.83631	-0.0457703
1024	0.88208	0.797078	-0.0850019
1026	0.88208	0.810156	-0.0719247
1041	0.88208	0.855926	-0.0261545
1045	0.88208	0.855926	-0.0261545
1061	0.88208	0.862464	-0.0196158
1097	0.88208	0.869003	-0.0130772
1112	0.88208	0.855926	-0.0261545
1131	0.88208	0.744769	-0.137311
1137	0.88208	0.842849	-0.0392317
1144	0.88208	0.888619	0.0065386
1163	0.88208	0.79054	-0.0915405
1174	0.88208	0.823233	-0.0588475
1177	0.88208	0.764385	-0.117695
1190	0.88208	0.842849	-0.0392317
1209	0.88208	0.816694	-0.0653861
1234	0.88208	0.855926	-0.0261545
1236	0.88208	0.855926	-0.0261545
1288	0.88208	0.849387	-0.032693
1313	0.88208	0.888619	0.0065386
1315	0.88208	0.888619	0.0065386
1335	0.88208	0.803617	-0.0784633
1342	0.88208	0.784001	-0.0980791
1415	0.88208	0.79054	-0.0915405
1423	0.88208	0.770924	-0.111156
1430	0.88208	0.757847	-0.124234
1469	0.88208	0.823233	-0.0588475
1490	0.88208	0.888619	0.0065386
1569	0.88208	0.842849	-0.0392317
1621	0.88208	0.784001	-0.0980791
1632	0.88208	0.777462	-0.104618
878	0.868385	0.561688	-0.306697
926	0.868385	0.725154	-0.143231
982	0.868385	0.829771	-0.0386137
1044	0.868385	0.816694	-0.0516909
1581	0.868385	0.777462	-0.0909226
767	0.855971	0.594381	-0.26159
865	0.855971	0.672845	-0.183126
922	0.855971	0.842849	-0.0131224
1028	0.855971	0.862464	0.0064935
1046	0.855971	0.83631	-0.019661
1323	0.855971	0.738231	-0.11774
1343	0.855971	0.679383	-0.176588
1431	0.855971	0.862464	0.0064935
1513	0.855971	0.718615	-0.137356
1586	0.855971	0.653229	-0.202742
898	0.853071	0.875542	0.0224701
1059	0.853071	0.83631	-0.0167616
1093	0.853071	0.640152	-0.21292
1173	0.853071	0.653229	-0.199843
1304	0.853071	0.731692	-0.121379
1456	0.853071	0.888619	0.0355473
1101	0.844538	0.777462	-0.0670757
792	0.842276	0.659767	-0.182508
827	0.842276	0.653229	-0.189047
1000	0.842276	0.712076	-0.130199
1008	0.842276	0.816694	-0.0255816
1156	0.842276	0.685922	-0.156354
1205	0.842276	0.849387	0.0071115
1507	0.842276	0.672845	-0.169431
1545	0.842276	0.797078	-0.0451974
893	0.839376	0.757847	-0.0815297
978	0.839376	0.757847	-0.0815297
1122	0.836202	0.803617	-0.0325849
1593	0.832124	0.849387	0.0172632
1283	0.83104	0.842849	0.0118085
850	0.828967	0.672845	-0.156123
917	0.828967	0.764385	-0.0645821
1036	0.828967	0.770924	-0.0580434
1067	0.828967	0.816694	-0.0122732
1187	0.828967	0.672845	-0.156123
1316	0.828967	0.803617	-0.0253504
1357	0.828967	0.666306	-0.162661
1492	0.828967	0.855926	0.0269584
1534	0.828967	0.777462	-0.0515049
1595	0.828967	0.777462	-0.0515049
1598	0.828967	0.888619	0.0596515
1601	0.828967	0.79054	-0.0384276
1615	0.828967	0.823233	-0.0057346
1617	0.828967	0.666306	-0.162661
1111	0.826962	0.679383	-0.147579
1488	0.826962	0.698999	-0.127963
1515	0.826962	0.698999	-0.127963
1549	0.826962	0.784001	-0.0429611
1600	0.826962	0.803617	-0.0233453
791	0.822547	0.784001	-0.0385464
1362	0.820244	0.548611	-0.271633
1096	0.818429	0.797078	-0.0213505
1265	0.818429	0.849387	0.0309584
1305	0.818429	0.777462	-0.0409664
769	0.815529	0.718615	-0.0969144
1256	0.815529	0.784001	-0.0315283
1105	0.815434	0.718615	-0.0968193
1109	0.815272	0.875542	0.0602695
974	0.813267	0.633613	-0.179654
1043	0.813267	0.764385	-0.0488818
1072	0.813267	0.679383	-0.133884
1228	0.813267	0.692461	-0.120806
1322	0.813267	0.633613	-0.179654
1417	0.813267	0.842849	0.0295815
948	0.808852	0.587843	-0.221009
1066	0.808852	0.725154	-0.0836987
1239	0.808852	0.88208	0.0732279
782	0.806936	0.712076	-0.0948594
765	0.80512	0.692461	-0.11266
1068	0.80512	0.849387	0.0442668
1193	0.80512	0.574766	-0.230355
1219	0.80512	0.888619	0.0834984
1223	0.80512	0.79054	-0.0145807
1436	0.80512	0.627074	-0.178046
1557	0.80512	0.679383	-0.125737
796	0.802858	0.659767	-0.143091
846	0.802858	0.685922	-0.116936
897	0.802858	0.764385	-0.0384728
1048	0.802858	0.797078	-0.0057797
1099	0.802858	0.784001	-0.0188569
1276	0.802858	0.810156	0.0072975
868	0.800516	0.679383	-0.121133
1546	0.800516	0.770924	-0.0295921
1286	0.799959	0.83631	0.0363513
916	0.798701	0.627074	-0.171626
1296	0.798701	0.79054	-0.0081609
849	0.796438	0.666306	-0.130132
968	0.796438	0.679383	-0.117055
1622	0.796438	0.725154	-0.0712846
1220	0.796397	0.79054	-0.0058576
873	0.793539	0.770924	-0.0226149
1078	0.793539	0.764385	-0.0291536
954	0.791425	0.64669	-0.144735
1235	0.791425	0.64669	-0.144735
1553	0.791425	0.64669	-0.144735
622	0.78942	0.698999	-0.0904209
879	0.789163	0.829771	0.0406085
939	0.789163	0.705538	-0.0836251
973	0.789163	0.770924	-0.0182389
1005	0.789163	0.718615	-0.0705478
1042	0.789163	0.797078	0.0079155
1081	0.789163	0.55515	-0.234013
1150	0.789163	0.731692	-0.0574706
1186	0.789163	0.653229	-0.135934
1349	0.789163	0.672845	-0.116318
1351	0.789163	0.803617	0.0144541
1512	0.789163	0.633613	-0.15555
977	0.786821	0.620536	-0.166285
1301	0.786426	0.712076	-0.0743492
1393	0.786263	0.659767	-0.126496
1399	0.785005	0.64669	-0.138315
1558	0.783089	0.829771	0.0466824
1605	0.783089	0.55515	-0.227939
816	0.782743	0.607459	-0.175284
1184	0.782743	0.659767	-0.122976
1290	0.782743	0.613997	-0.168746
1104	0.782033	0.712076	-0.0699565
1344	0.780826	0.548611	-0.232215
941	0.779011	0.712076	-0.0669347
1055	0.779011	0.542072	-0.236939
1169	0.779011	0.633613	-0.145398
1212	0.779011	0.751308	-0.0277031
1563	0.779011	0.653229	-0.125782
1607	0.779011	0.659767	-0.119244
1618	0.779011	0.685922	-0.0930892
812	0.776669	0.705538	-0.0711314
1459	0.776669	0.613997	-0.162672
820	0.776112	0.770924	-0.0051878
773	0.774407	0.561688	-0.212718
889	0.773849	0.587843	-0.186006
1152	0.773849	0.823233	0.0493834
1164	0.773849	0.712076	-0.0617729
1168	0.773849	0.712076	-0.0617729
1054	0.77273	0.849387	0.0766568
1383	0.772591	0.640152	-0.13244
257	0.771507	0.698999	-0.0725081
1526	0.770692	0.83631	0.0656179
1217	0.768338	0.784001	0.0156634
787	0.767429	0.816694	0.0492646
1126	0.767131	0.679383	-0.087748
1375	0.767131	0.751308	-0.0158233
809	0.765316	0.725154	-0.0401623
887	0.765316	0.627074	-0.138242
907	0.765316	0.620536	-0.14478
1009	0.765316	0.685922	-0.079394
1034	0.765316	0.640152	-0.125164
1102	0.765316	0.627074	-0.138242
1140	0.765316	0.842849	0.0775326
1244	0.765316	0.672845	-0.0924712
1302	0.765316	0.64669	-0.118626
1308	0.765316	0.535534	-0.229782
1401	0.765316	0.672845	-0.0924712
1404	0.765316	0.666306	-0.0990098
1441	0.765316	0.679383	-0.0859326
1450	0.765316	0.698999	-0.0663167
1454	0.765316	0.751308	-0.0140079
1495	0.765316	0.653229	-0.112087
1594	0.765316	0.698999	-0.0663167
1420	0.762974	0.842849	0.0798746
1373	0.760711	0.548611	-0.2121
1195	0.760154	0.738231	-0.0219233
1237	0.760154	0.79054	0.0303856
1403	0.760154	0.757847	-0.0023075
874	0.758896	0.633613	-0.125283
959	0.758896	0.535534	-0.223362
1003	0.758896	0.666306	-0.09259
1098	0.758896	0.607459	-0.151438
1457	0.758896	0.692461	-0.0664356
1564	0.758896	0.692461	-0.0664356
1573	0.758896	0.607459	-0.151438
1587	0.758896	0.731692	-0.0272039
1631	0.758896	0.633613	-0.125283
881	0.75698	0.784001	0.0270215
1031	0.75698	0.672845	-0.0841349
1321	0.75698	0.718615	-0.0383646
1448	0.75698	0.633613	-0.123367
1380	0.75408	0.757847	0.0037664
1319	0.75391	0.869003	0.115093
1263	0.753734	0.757847	0.0041123
1207	0.751818	0.764385	0.0125674
863	0.750889	0.842849	0.0919599
1154	0.750889	0.797078	0.0461897
1609	0.750699	0.627074	-0.123624
981	0.75056	0.640152	-0.110408
1063	0.75056	0.679383	-0.0711765
1332	0.75056	0.60092	-0.14964
1483	0.75056	0.633613	-0.116947
1571	0.75056	0.725154	-0.0254062
1108	0.748884	0.738231	-0.0106527
1421	0.748626	0.725154	-0.0234726
1387	0.748103	0.679383	-0.0687198
1167	0.746398	0.679383	-0.0670148
1203	0.743583	0.777462	0.0338798
803	0.743284	0.627074	-0.11621
1394	0.743284	0.640152	-0.103133
1406	0.743284	0.751308	0.0080236
1550	0.743284	0.613997	-0.129287
1136	0.741496	0.816694	0.0751978
771	0.740547	0.869003	0.128456
904	0.738123	0.64669	-0.0914324
971	0.738123	0.810156	0.0720329
1133	0.738123	0.640152	-0.0979709
772	0.736865	0.620536	-0.116329
797	0.736865	0.535534	-0.201331
860	0.736865	0.620536	-0.116329
883	0.736865	0.581304	-0.15556
953	0.736865	0.698999	-0.0378654
970	0.736865	0.64669	-0.0901744
1175	0.736865	0.653229	-0.0836357
1210	0.736865	0.640152	-0.0967129
1254	0.736865	0.60092	-0.135945
1378	0.736865	0.613997	-0.122867
1482	0.736865	0.633613	-0.103252
1548	0.736865	0.653229	-0.0836357
774	0.736307	0.64669	-0.089617
825	0.736307	0.672845	-0.0634625
901	0.736307	0.640152	-0.0961555
972	0.736307	0.640152	-0.0961555
1233	0.736307	0.574766	-0.161542
1412	0.736307	0.679383	-0.0569239
1242	0.734965	0.613997	-0.120968
1292	0.734965	0.587843	-0.147123
795	0.733965	0.810156	0.0761903
1522	0.733965	0.607459	-0.126507
1611	0.730888	0.738231	0.0073433
831	0.729887	0.548611	-0.181276
1346	0.729887	0.685922	-0.0439655
1347	0.729887	0.620536	-0.109351
1532	0.729887	0.561688	-0.168199
1397	0.729674	0.633613	-0.096061
1295	0.728971	0.581304	-0.147667
1273	0.727971	0.620536	-0.107435
1419	0.727971	0.587843	-0.140128
908	0.727852	0.751308	0.0234559
1160	0.727547	0.705538	-0.0220097
776	0.727439	0.803617	0.076178
1162	0.72729	0.561688	-0.165602
894	0.724779	0.581304	-0.143475
1199	0.724779	0.633613	-0.0911663
1608	0.722399	0.666306	-0.0560925
1221	0.721551	0.705538	-0.0160134
826	0.720175	0.607459	-0.112716
1214	0.720133	0.823233	0.1031
997	0.719618	0.816694	0.0970766
1015	0.719618	0.640152	-0.0794658
1188	0.716389	0.666306	-0.0500831
991	0.715276	0.60092	-0.114356
1065	0.715225	0.620536	-0.0946889
781	0.714276	0.620536	-0.0937398
866	0.714276	0.770924	0.0566482
952	0.714276	0.587843	-0.126433
955	0.714276	0.64669	-0.0675855
1016	0.714276	0.653229	-0.0610468
1145	0.714276	0.712076	-0.0021993
1303	0.714276	0.784001	0.0697254
1610	0.714276	0.561688	-0.152587
1272	0.712984	0.744769	0.0317851
902	0.708856	0.653229	-0.0556271
990	0.708856	0.627074	-0.0817816
1058	0.708856	0.548611	-0.160245
1253	0.708856	0.548611	-0.160245
1504	0.708856	0.653229	-0.0556271
1538	0.708856	0.744769	0.0359134
1514	0.708785	0.777462	0.0686774
1146	0.708299	0.666306	-0.0419925
830	0.707856	0.698999	-0.0088567
1018	0.707856	0.594381	-0.113475
1086	0.707856	0.653229	-0.054627
1248	0.707856	0.633613	-0.0742429
1291	0.707856	0.764385	0.0565293
1435	0.707856	0.594381	-0.113475
1510	0.707856	0.731692	0.0238363
1604	0.707856	0.712076	0.0042205
989	0.703443	0.568227	-0.135216
1465	0.703046	0.751308	0.048262
1418	0.700848	0.79054	0.0896912
1372	0.70055	0.659767	-0.0407823
871	0.698403	0.685922	-0.012481
1038	0.697586	0.627074	-0.0705116
1189	0.697023	0.869003	0.17198
1537	0.696328	0.627074	-0.0692536
923	0.695771	0.764385	0.0686146
1116	0.695771	0.653229	-0.0425417
1257	0.695771	0.60092	-0.0948506
1360	0.693542	0.679383	-0.0141592
870	0.691378	0.685922	-0.005456
1486	0.691378	0.613997	-0.0773807
824	0.69028	0.718615	0.0283351
932	0.68987	0.581304	-0.108565
1007	0.689724	0.607459	-0.0822657
823	0.689351	0.679383	-0.0099675
1158	0.689351	0.633613	-0.0557378
950	0.688687	0.620536	-0.0681512
1148	0.688687	0.535534	-0.153153
1155	0.684958	0.659767	-0.0251906
839	0.683465	0.535534	-0.147932
1229	0.682601	0.627074	-0.0555271
927	0.682015	0.725154	0.043139
966	0.680976	0.685922	0.0049461
862	0.679847	0.587843	-0.0920045
1159	0.679847	0.561688	-0.118159
1408	0.679847	0.574766	-0.105082
859	0.676622	0.712076	0.0354546
1614	0.676622	0.718615	0.0419932
1320	0.675556	0.640152	-0.0354044
1056	0.674992	0.581304	-0.0936877
1143	0.674992	0.869003	0.194011
1245	0.674992	0.607459	-0.0675333
1289	0.674992	0.698999	0.0240073
1525	0.674992	0.594381	-0.0806105
801	0.673739	0.607459	-0.0662805
852	0.673739	0.535534	-0.138205
1130	0.673739	0.613997	-0.0597419
992	0.672657	0.633613	-0.0390437
1409	0.669516	0.574766	-0.0947505
1561	0.669346	0.574766	-0.0945808
1358	0.669221	0.60092	-0.0683006
1194	0.668015	0.640152	-0.027863
1597	0.668015	0.561688	-0.106326
1519	0.667906	0.640152	-0.0277545
996	0.667319	0.535534	-0.131785
1037	0.667319	0.613997	-0.0533221
1353	0.667319	0.607459	-0.0598607
1577	0.667319	0.594381	-0.0729379
1337	0.664979	0.672845	0.0078654
788	0.662927	0.627074	-0.0358522
1333	0.662927	0.574766	-0.088161
1458	0.662927	0.535534	-0.127393
1575	0.662927	0.725154	0.062227
1125	0.661434	0.613997	-0.0474368
1225	0.660861	0.816694	0.155833
857	0.658117	0.568227	-0.0898898
943	0.657356	0.574766	-0.0825906
1542	0.656624	0.627074	-0.0295497
1074	0.655736	0.797078	0.141342
1092	0.654919	0.692461	0.0375414
1314	0.653822	0.751308	0.0974857
1440	0.651282	0.705538	0.0542554
931	0.650841	0.744769	0.0939281
1095	0.650841	0.784001	0.13316
875	0.647204	0.679383	0.0321788
1311	0.64612	0.653229	0.0071084
1073	0.643043	0.744769	0.101727
1161	0.642505	0.803617	0.161112
768	0.641065	0.60092	-0.0401448
1198	0.640875	0.561688	-0.0791867
1004	0.639898	0.627074	-0.0128232
1478	0.639898	0.816694	0.176797
1050	0.639311	0.64669	0.0073795
1533	0.639311	0.574766	-0.0645451
789	0.637587	0.666306	0.028719
1006	0.637587	0.79054	0.152953
1022	0.634455	0.594381	-0.0400739
1052	0.634455	0.548611	-0.0858442
829	0.633509	0.548611	-0.0848982
1348	0.633509	0.594381	-0.0391279
1032	0.632852	0.548611	-0.0842411
1196	0.62881	0.744769	0.11596
1071	0.628422	0.731692	0.10327
987	0.62737	0.627074	-0.0002952
1057	0.625173	0.620536	-0.0046371
1134	0.623314	0.627074	0.0037601
1087	0.62239	0.764385	0.141995
1566	0.62239	0.698999	0.0766092
1266	0.617975	0.613997	-0.0039774
1503	0.616856	0.718615	0.101759
1271	0.611333	0.640152	0.0288191
912	0.608077	0.744769	0.136693
1498	0.607316	0.712076	0.10476
766	0.604501	0.568227	-0.0362737
783	0.604501	0.751308	0.146807
1576	0.604501	0.548611	-0.0558895
1202	0.603867	0.731692	0.127825
1414	0.602506	0.64669	0.044184
890	0.599361	0.653229	0.0538679
1040	0.597738	0.849387	0.251649
1592	0.595547	0.60092	0.005373
1516	0.594968	0.568227	-0.0267414
777	0.594381	0.607459	0.0130772
1211	0.594381	0.731692	0.137311
1370	0.594381	0.594381	0
1165	0.592902	0.607459	0.0145561
1413	0.588969	0.731692	0.142724
828	0.587923	0.587843	-8.01e-05
1064	0.587923	0.659767	0.0718446
1258	0.587923	0.627074	0.0391515
1171	0.585046	0.633613	0.0485669
1019	0.584807	0.685922	0.101115
1318	0.583714	0.64669	0.0629758
1509	0.583469	0.679383	0.0959141
1069	0.582469	0.810156	0.227686
1103	0.582469	0.574766	-0.0077035
1185	0.582469	0.542072	-0.0403966
882	0.578626	0.60092	0.0222937
1084	0.576572	0.535534	-0.0410378
1312	0.576492	0.535534	-0.0409581
1402	0.575982	0.587843	0.011861
1317	0.569042	0.535534	-0.033508
1518	0.568103	0.627074	0.0589717
1020	0.564338	0.816694	0.252357
1505	0.563964	0.666306	0.102342
835	0.563917	0.653229	0.0893117
842	0.56333	0.698999	0.135669
918	0.561583	0.738231	0.176647
1602	0.561583	0.698999	0.137416
911	0.561323	0.869003	0.30768
1166	0.558786	0.698999	0.140213
841	0.558191	0.574766	0.0165748
1506	0.557422	0.568227	0.0108053
843	0.557215	0.535534	-0.0216808
1151	0.554586	0.561688	0.0071025
899	0.554461	0.744769	0.190309
1014	0.554461	0.666306	0.111846
1113	0.554461	0.64669	0.0922297
1582	0.554461	0.574766	0.0203051
1429	0.550618	0.535534	-0.0150838
895	0.550169	0.627074	0.0769051
867	0.549376	0.659767	0.110391
1247	0.549169	0.568227	0.0190577
810	0.547386	0.640152	0.0927654
1027	0.547386	0.751308	0.203922
1398	0.5471	0.679383	0.132283
840	0.54352	0.548611	0.0050916
1579	0.54352	0.725154	0.181634
896	0.542933	0.542072	-0.0008601
1432	0.542933	0.535534	-0.0073987
947	0.542519	0.581304	0.0387848
995	0.542519	0.64669	0.104171
1267	0.541933	0.705538	0.163605
1437	0.538228	0.692461	0.154232
1218	0.53754	0.594381	0.0568416
1204	0.536622	0.587843	0.0512208
1114	0.535474	0.561688	0.0262144
975	0.535292	0.568227	0.0329352
1377	0.534556	0.561688	0.0271322
1589	0.534292	0.568227	0.0339353
1340	0.532509	0.587843	0.0553341
1462	0.532044	0.561688	0.0296441
1226	0.5311	0.535534	0.0044339
1427	0.528206	0.535534	0.0073279
1281	0.524533	0.535534	0.0110009
1369	0.523351	0.561688	0.0383378
872	0.522016	0.757847	0.235831
1139	0.521597	0.692461	0.170864
1001	0.521161	0.803617	0.282456
1088	0.520596	0.542072	0.0214761
1224	0.519035	0.55515	0.036115
979	0.516435	0.568227	0.0517922
1091	0.516118	0.672845	0.156726
1106	0.515688	0.60092	0.0852321
983	0.514636	0.535534	0.0208977
1354	0.514511	0.548611	0.0341003
1376	0.514511	0.627074	0.112564
1527	0.514511	0.613997	0.0994864
877	0.513856	0.659767	0.145911
1442	0.51329	0.613997	0.100707
727	0.511158	0.698999	0.187841
1306	0.509628	0.679383	0.169755
1570	0.509531	0.535534	0.0260027
988	0.50687	0.672845	0.165974
1447	0.504984	0.613997	0.109013
764	0.501983	0.718615	0.216632
833	0.500941	0.79054	0.289599
1170	0.498169	0.764385	0.266216
1578	0.497692	0.607459	0.109767
1240	0.49759	0.731692	0.234102
1425	0.497003	0.810156	0.313152
964	0.496114	0.542072	0.0459583
1493	0.495342	0.60092	0.105578
1033	0.495165	0.55515	0.0599849
819	0.495038	0.613997	0.118959
944	0.492271	0.55515	0.0628783
1012	0.488745	0.535534	0.0467889
1460	0.488745	0.587843	0.0990978
1079	0.484904	0.627074	0.14217
1251	0.480647	0.542072	0.0614258
1381	0.473974	0.535534	0.0615597
1554	0.471308	0.535534	0.0642255
956	0.471209	0.535534	0.0643251
903	0.47016	0.64669	0.17653
821	0.468995	0.581304	0.11231
1094	0.468995	0.55515	0.0861551
1215	0.468995	0.679383	0.210389
1053	0.467516	0.548611	0.0810954
938	0.466929	0.548611	0.0816823
1262	0.464827	0.855926	0.391099
1467	0.463703	0.568227	0.104524
1338	0.458795	0.738231	0.279436
1472	0.458219	0.607459	0.149239
1282	0.457054	0.581304	0.124251
1047	0.455895	0.535534	0.0796386
1238	0.455895	0.829771	0.373876
1584	0.452638	0.55515	0.102512
1361	0.450008	0.705538	0.25553
855	0.44909	0.535534	0.0864436
1443	0.44673	0.640152	0.193422
1260	0.445099	0.55515	0.11005
905	0.444661	0.548611	0.103951
930	0.443486	0.613997	0.170511
1523	0.44111	0.535534	0.0944237
1556	0.44111	0.574766	0.133655
1182	0.440823	0.581304	0.140482
985	0.439189	0.594381	0.155193
1083	0.436282	0.816694	0.380412
1179	0.436282	0.685922	0.24964
1568	0.434242	0.548611	0.11437
1572	0.433335	0.55515	0.121814
1183	0.433065	0.607459	0.174394
1100	0.430399	0.587843	0.157444
804	0.427094	0.535534	0.10844
1142	0.426011	0.535534	0.109523
838	0.423245	0.594381	0.171137
940	0.423177	0.535534	0.112357
1560	0.422549	0.581304	0.158755
1455	0.416091	0.627074	0.210984
1298	0.410648	0.55515	0.144501
794	0.410058	0.60092	0.190862
1147	0.410058	0.55515	0.145091
1090	0.409169	0.627074	0.217905
1565	0.409037	0.55515	0.146112
1366	0.407903	0.535534	0.127631
880	0.407122	0.653229	0.246107
1197	0.405056	0.666306	0.26125
957	0.397694	0.535534	0.13784
1350	0.395181	0.60092	0.205739
1076	0.391367	0.535534	0.144167
1411	0.387501	0.594381	0.20688
925	0.386753	0.542072	0.155319
815	0.383227	0.535534	0.152307
884	0.383215	0.64669	0.263475
832	0.37762	0.548611	0.170991
986	0.375025	0.535534	0.160509
813	0.371161	0.568227	0.197065
1200	0.370896	0.653229	0.282333
1528	0.366885	0.561688	0.194804
1157	0.365106	0.55515	0.190043
1567	0.357745	0.535534	0.177789
993	0.355697	0.535534	0.179837
1051	0.354218	0.535534	0.181316
1424	0.354218	0.613997	0.259779
1230	0.353657	0.60092	0.247263
856	0.353631	0.542072	0.188441
1439	0.349351	0.535534	0.186183
1030	0.348776	0.594381	0.245606
961	0.343317	0.568227	0.22491
1180	0.342867	0.535534	0.192667
1331	0.34269	0.535534	0.192844
1153	0.338286	0.653229	0.314943
1249	0.338286	0.55515	0.216864
967	0.33772	0.659767	0.322048
1299	0.330625	0.574766	0.244141
1463	0.328768	0.627074	0.298306
1021	0.323901	0.64669	0.322789
994	0.323408	0.581304	0.257896
1384	0.320177	0.548611	0.228434
1307	0.319611	0.60092	0.281309
933	0.317816	0.574766	0.25695
921	0.315747	0.561688	0.245941
969	0.314289	0.568227	0.253938
1473	0.312228	0.535534	0.223306
853	0.309991	0.627074	0.317083
1181	0.309289	0.535534	0.226245
1355	0.308702	0.561688	0.252987
806	0.30676	0.535534	0.228774
1400	0.306126	0.581304	0.275178
1287	0.302938	0.888619	0.585681
1025	0.301781	0.535534	0.233753
1449	0.295872	0.535534	0.239662
1201	0.279374	0.64669	0.367317
1206	0.272279	0.613997	0.341719
1468	0.268752	0.535534	0.266782
1010	0.265062	0.535534	0.270472
1434	0.265062	0.55515	0.290087
1324	0.263906	0.542072	0.278166
1405	0.262363	0.535534	0.273171
1132	0.261265	0.587843	0.326578
779	0.258017	0.535534	0.277517
1477	0.255335	0.535534	0.280199
1356	0.253587	0.548611	0.295024
998	0.250775	0.535534	0.284759
1562	0.232666	0.574766	0.3421
976	0.228515	0.620536	0.392021
851	0.224989	0.542072	0.317084
915	0.221778	0.535534	0.313756
951	0.213045	0.535534	0.322489
1049	0.210406	0.535534	0.325128
790	0.206592	0.574766	0.368174
1172	0.177551	0.55515	0.377598
929	0.166642	0.535534	0.368892
1128	0.141004	0.574766	0.433762
778	0.137478	0.594381	0.456904
1535	0.137478	0.535534	0.398056
1269	0.130556	0.535534	0.404978
799	0.0791312	0.542072	0.462941
906	0.0791312	0.60092	0.521789
949	0.0791312	0.535534	0.456403
1017	0.0791312	0.587843	0.508712
1241	0.0791312	0.561688	0.482557
1293	0.0791312	0.548611	0.46948
1520	0.0791312	0.535534	0.456403

## Sheet: MSIS-8D CLAD C
Proj_no	Observed MSIS-8D	Predicted MSIS-8D (CLAD C)	Error
615	0.88208	0.702498	-0.179582
761	0.88208	0.769571	-0.112509
780	0.88208	0.906598	0.024518
844	0.88208	0.685579	-0.196501
848	0.88208	0.651312	-0.230769
892	0.88208	0.843368	-0.0387126
910	0.88208	0.878411	-0.0036691
913	0.88208	0.874652	-0.0074278
924	0.88208	0.906238	0.0241582
937	0.88208	0.904542	0.0224615
963	0.88208	0.929154	0.0470738
965	0.88208	0.908312	0.0262313
980	0.88208	0.74133	-0.140751
984	0.88208	0.813773	-0.0683068
1002	0.88208	0.88208	0
1024	0.88208	0.818194	-0.0638859
1026	0.88208	0.856781	-0.0252993
1041	0.88208	0.880685	-0.0013955
1045	0.88208	0.875817	-0.0062636
1061	0.88208	0.885476	0.0033957
1097	0.88208	0.904003	0.0219227
1112	0.88208	0.878394	-0.003686
1131	0.88208	0.760075	-0.122005
1137	0.88208	0.858324	-0.0237567
1144	0.88208	0.913817	0.0317367
1163	0.88208	0.804621	-0.077459
1174	0.88208	0.854789	-0.0272914
1177	0.88208	0.779939	-0.102141
1190	0.88208	0.875301	-0.0067793
1209	0.88208	0.83827	-0.0438099
1234	0.88208	0.877591	-0.0044892
1236	0.88208	0.881124	-0.0009564
1288	0.88208	0.869385	-0.0126951
1313	0.88208	0.916431	0.0343503
1315	0.88208	0.907684	0.0256034
1335	0.88208	0.837284	-0.0447958
1342	0.88208	0.823979	-0.0581012
1415	0.88208	0.797522	-0.0845585
1423	0.88208	0.786082	-0.0959986
1430	0.88208	0.78934	-0.0927405
1469	0.88208	0.838877	-0.0432036
1490	0.88208	0.930711	0.0486311
1569	0.88208	0.858484	-0.0235958
1621	0.88208	0.80338	-0.0787005
1632	0.88208	0.796929	-0.0851511
878	0.868385	0.569231	-0.299154
926	0.868385	0.73328	-0.135105
982	0.868385	0.847505	-0.0208803
1044	0.868385	0.837831	-0.0305538
1581	0.868385	0.809431	-0.0589544
767	0.855971	0.590512	-0.265459
865	0.855971	0.668607	-0.187364
922	0.855971	0.855971	0
1028	0.855971	0.88549	0.029519
1046	0.855971	0.849327	-0.0066436
1323	0.855971	0.753214	-0.102757
1343	0.855971	0.701349	-0.154622
1431	0.855971	0.904146	0.0481749
1513	0.855971	0.722268	-0.133703
1586	0.855971	0.655439	-0.200532
898	0.853071	0.892926	0.0398544
1059	0.853071	0.86184	0.0087685
1093	0.853071	0.643896	-0.209176
1173	0.853071	0.650915	-0.202157
1304	0.853071	0.740091	-0.11298
1456	0.853071	0.914259	0.0611875
1101	0.844538	0.78682	-0.0577182
792	0.842276	0.662797	-0.179478
827	0.842276	0.659139	-0.183136
1000	0.842276	0.718833	-0.123443
1008	0.842276	0.837015	-0.0052607
1156	0.842276	0.689066	-0.15321
1205	0.842276	0.868482	0.0262062
1507	0.842276	0.675783	-0.166493
1545	0.842276	0.814165	-0.0281102
893	0.839376	0.767482	-0.0718942
978	0.839376	0.774	-0.0653758
1122	0.836202	0.814238	-0.0219641
1593	0.832124	0.870501	0.0383773
1283	0.83104	0.875751	0.044711
850	0.828967	0.678838	-0.150129
917	0.828967	0.799077	-0.0298903
1036	0.828967	0.7813	-0.0476668
1067	0.828967	0.835451	0.0064834
1187	0.828967	0.676759	-0.152208
1316	0.828967	0.821441	-0.0075261
1357	0.828967	0.656928	-0.172039
1492	0.828967	0.872438	0.0434706
1534	0.828967	0.807876	-0.0210911
1595	0.828967	0.804266	-0.0247008
1598	0.828967	0.908728	0.0797605
1601	0.828967	0.829371	0.000404
1615	0.828967	0.842198	0.0132311
1617	0.828967	0.667734	-0.161234
1111	0.826962	0.689154	-0.137809
1488	0.826962	0.708671	-0.118292
1515	0.826962	0.703958	-0.123005
1549	0.826962	0.818161	-0.0088015
1600	0.826962	0.84578	0.0188181
791	0.822547	0.813238	-0.0093099
1362	0.820244	0.548469	-0.271775
1096	0.818429	0.8136	-0.0048284
1265	0.818429	0.890604	0.0721756
1305	0.818429	0.796706	-0.0217227
769	0.815529	0.752655	-0.0628749
1256	0.815529	0.814314	-0.0012156
1105	0.815434	0.724373	-0.0910617
1109	0.815272	0.902075	0.0868028
974	0.813267	0.641082	-0.172185
1043	0.813267	0.774372	-0.0388952
1072	0.813267	0.704883	-0.108384
1228	0.813267	0.696023	-0.117244
1322	0.813267	0.636725	-0.176542
1417	0.813267	0.882864	0.0695965
948	0.808852	0.576241	-0.232611
1066	0.808852	0.74906	-0.0597924
1239	0.808852	0.905308	0.0964555
782	0.806936	0.72077	-0.0861662
765	0.80512	0.693196	-0.111924
1068	0.80512	0.858875	0.0537543
1193	0.80512	0.580418	-0.224703
1219	0.80512	0.906667	0.101547
1223	0.80512	0.802693	-0.0024276
1436	0.80512	0.627768	-0.177353
1557	0.80512	0.693017	-0.112103
796	0.802858	0.679832	-0.123026
846	0.802858	0.711908	-0.0909504
897	0.802858	0.776785	-0.0260727
1048	0.802858	0.835859	0.0330009
1099	0.802858	0.812831	0.0099725
1276	0.802858	0.831755	0.0288967
868	0.800516	0.675698	-0.124818
1546	0.800516	0.797645	-0.0028711
1286	0.799959	0.869769	0.0698109
916	0.798701	0.616628	-0.182072
1296	0.798701	0.799054	0.0003534
849	0.796438	0.667415	-0.129024
968	0.796438	0.697804	-0.0986339
1622	0.796438	0.733573	-0.0628654
1220	0.796397	0.804936	0.0085389
873	0.793539	0.77909	-0.0144488
1078	0.793539	0.774521	-0.0190179
954	0.791425	0.64589	-0.145535
1235	0.791425	0.668495	-0.12293
1553	0.791425	0.659585	-0.13184
622	0.78942	0.727086	-0.0623338
879	0.789163	0.845861	0.0566985
939	0.789163	0.705477	-0.0836857
973	0.789163	0.779206	-0.0099568
1005	0.789163	0.725744	-0.063419
1042	0.789163	0.808351	0.0191884
1081	0.789163	0.547686	-0.241477
1150	0.789163	0.743834	-0.0453286
1186	0.789163	0.652169	-0.136994
1349	0.789163	0.676593	-0.11257
1351	0.789163	0.819839	0.0306761
1512	0.789163	0.627955	-0.161208
977	0.786821	0.639987	-0.146834
1301	0.786426	0.721855	-0.0645708
1393	0.786263	0.683425	-0.102839
1399	0.785005	0.642861	-0.142145
1558	0.783089	0.844952	0.0618632
1605	0.783089	0.538842	-0.244247
816	0.782743	0.598443	-0.1843
1184	0.782743	0.660999	-0.121744
1290	0.782743	0.629978	-0.152765
1104	0.782033	0.741872	-0.0401609
1344	0.780826	0.533523	-0.247304
941	0.779011	0.715074	-0.0639367
1055	0.779011	0.535954	-0.243057
1169	0.779011	0.634486	-0.144525
1212	0.779011	0.765118	-0.0138927
1563	0.779011	0.673074	-0.105937
1607	0.779011	0.658167	-0.120844
1618	0.779011	0.68711	-0.0919006
812	0.776669	0.706047	-0.0706219
1459	0.776669	0.610944	-0.165725
820	0.776112	0.777101	0.0009889
773	0.774407	0.568775	-0.205632
889	0.773849	0.581164	-0.192685
1152	0.773849	0.841892	0.068043
1164	0.773849	0.7403	-0.0335497
1168	0.773849	0.718509	-0.0553402
1054	0.77273	0.886444	0.113714
1383	0.772591	0.635121	-0.137471
257	0.771507	0.708874	-0.0626337
1526	0.770692	0.855279	0.0845866
1217	0.768338	0.797942	0.0296039
787	0.767429	0.832476	0.0650465
1126	0.767131	0.681935	-0.0851962
1375	0.767131	0.776823	0.0096914
809	0.765316	0.729354	-0.0359621
887	0.765316	0.648613	-0.116703
907	0.765316	0.630524	-0.134792
1009	0.765316	0.687728	-0.0775883
1034	0.765316	0.641044	-0.124272
1102	0.765316	0.623979	-0.141337
1140	0.765316	0.855699	0.090383
1244	0.765316	0.674661	-0.0906546
1302	0.765316	0.648323	-0.116993
1308	0.765316	0.517353	-0.247963
1401	0.765316	0.671172	-0.0941443
1404	0.765316	0.66347	-0.101846
1441	0.765316	0.685461	-0.079855
1450	0.765316	0.703097	-0.0622186
1454	0.765316	0.765579	0.0002626
1495	0.765316	0.652993	-0.112323
1594	0.765316	0.706829	-0.0584868
1420	0.762974	0.882827	0.119854
1373	0.760711	0.559727	-0.200984
1195	0.760154	0.752491	-0.0076628
1237	0.760154	0.823968	0.0638141
1403	0.760154	0.773815	0.0136614
874	0.758896	0.634664	-0.124232
959	0.758896	0.522564	-0.236332
1003	0.758896	0.668595	-0.0903013
1098	0.758896	0.616785	-0.142111
1457	0.758896	0.693026	-0.0658702
1564	0.758896	0.688704	-0.0701921
1573	0.758896	0.593691	-0.165205
1587	0.758896	0.739407	-0.0194889
1631	0.758896	0.624857	-0.134039
881	0.75698	0.799691	0.0427113
1031	0.75698	0.672826	-0.0841537
1321	0.75698	0.721611	-0.0353686
1448	0.75698	0.638937	-0.118042
1380	0.75408	0.77244	0.01836
1319	0.75391	0.916869	0.162958
1263	0.753734	0.775339	0.0216045
1207	0.751818	0.776137	0.0243194
863	0.750889	0.861301	0.110413
1154	0.750889	0.836319	0.0854304
1609	0.750699	0.634372	-0.116327
981	0.75056	0.633939	-0.11662
1063	0.75056	0.703472	-0.0470882
1332	0.75056	0.590295	-0.160265
1483	0.75056	0.636403	-0.114157
1571	0.75056	0.729319	-0.021241
1108	0.748884	0.748884	0
1421	0.748626	0.753204	0.0045776
1387	0.748103	0.677888	-0.0702148
1167	0.746398	0.703454	-0.0429445
1203	0.743583	0.786833	0.0432503
803	0.743284	0.642706	-0.100579
1394	0.743284	0.638606	-0.104678
1406	0.743284	0.766542	0.0232573
1550	0.743284	0.612518	-0.130766
1136	0.741496	0.834568	0.0930712
771	0.740547	0.902831	0.162284
904	0.738123	0.641677	-0.0964452
971	0.738123	0.821501	0.0833788
1133	0.738123	0.642513	-0.0956092
772	0.736865	0.612629	-0.124235
797	0.736865	0.514358	-0.222506
860	0.736865	0.617525	-0.119339
883	0.736865	0.579291	-0.157574
953	0.736865	0.700544	-0.0363208
970	0.736865	0.661423	-0.0754412
1175	0.736865	0.675409	-0.0614559
1210	0.736865	0.636573	-0.100291
1254	0.736865	0.595317	-0.141548
1378	0.736865	0.604415	-0.132449
1548	0.736865	0.644469	-0.0923954
774	0.736307	0.645196	-0.0911111
825	0.736307	0.695464	-0.0408435
901	0.736307	0.636613	-0.0996941
972	0.736307	0.634031	-0.102276
1233	0.736307	0.567674	-0.168633
1412	0.736307	0.67876	-0.0575467
1242	0.734965	0.616178	-0.118787
1292	0.734965	0.585838	-0.149128
795	0.733965	0.82703	0.0930644
1522	0.733965	0.626964	-0.107001
1611	0.730888	0.750852	0.0199644
831	0.729887	0.532023	-0.197865
1346	0.729887	0.686952	-0.042935
1347	0.729887	0.619617	-0.110271
1532	0.729887	0.550248	-0.179639
1397	0.729674	0.646148	-0.0835263
1295	0.728971	0.588184	-0.140787
1273	0.727971	0.613926	-0.114045
1419	0.727971	0.578013	-0.149958
908	0.727852	0.761503	0.0336505
1160	0.727547	0.716174	-0.011373
776	0.727439	0.82033	0.0928911
1162	0.72729	0.554241	-0.173049
894	0.724779	0.575195	-0.149584
1199	0.724779	0.637524	-0.0872552
1608	0.722399	0.672095	-0.050304
1221	0.721551	0.706876	-0.0146748
826	0.720175	0.606082	-0.114092
1214	0.720133	0.86184	0.141708
997	0.719618	0.832031	0.112413
1015	0.719618	0.641145	-0.0784724
1188	0.716389	0.687962	-0.0284274
991	0.715276	0.598005	-0.11727
1065	0.715225	0.614437	-0.100788
781	0.714276	0.608074	-0.106201
866	0.714276	0.776728	0.0624518
952	0.714276	0.584159	-0.130117
955	0.714276	0.645616	-0.0686595
1016	0.714276	0.644336	-0.0699395
1145	0.714276	0.719283	0.0050076
1303	0.714276	0.794583	0.0803071
1610	0.714276	0.548486	-0.16579
1272	0.712984	0.748327	0.0353422
902	0.708856	0.647071	-0.0617852
990	0.708856	0.642188	-0.0666683
1058	0.708856	0.539147	-0.169709
1253	0.708856	0.53494	-0.173916
1504	0.708856	0.663166	-0.04569
1538	0.708856	0.744716	0.0358598
1146	0.708299	0.688901	-0.0193976
830	0.707856	0.706614	-0.0012418
1018	0.707856	0.611528	-0.0963279
1086	0.707856	0.671197	-0.0366591
1248	0.707856	0.632171	-0.075685
1291	0.707856	0.796879	0.0890226
1435	0.707856	0.586986	-0.12087
1510	0.707856	0.745235	0.0373786
1604	0.707856	0.731691	0.0238348
989	0.703443	0.560998	-0.142446
1465	0.703046	0.76585	0.0628036
1418	0.700848	0.797038	0.09619
1372	0.70055	0.675883	-0.0246668
871	0.698403	0.693644	-0.004759
1038	0.697586	0.649133	-0.0484528
1189	0.697023	0.888861	0.191837
1537	0.696328	0.64407	-0.0522579
923	0.695771	0.777618	0.0818479
1116	0.695771	0.651445	-0.0443259
1257	0.695771	0.610105	-0.0856657
1360	0.693542	0.697582	0.0040398
870	0.691378	0.690971	-0.0004066
1486	0.691378	0.61357	-0.0778076
824	0.69028	0.719429	0.0291486
932	0.68987	0.593617	-0.0962528
1007	0.689724	0.621036	-0.0686878
823	0.689351	0.686946	-0.0024045
1158	0.689351	0.627801	-0.0615498
950	0.688687	0.617981	-0.0707057
1148	0.688687	0.529505	-0.159182
1155	0.684958	0.657558	-0.0273998
839	0.683465	0.517318	-0.166148
1229	0.682601	0.624278	-0.0583235
927	0.682015	0.726799	0.0447846
966	0.680976	0.687092	0.0061167
862	0.679847	0.576342	-0.103505
1159	0.679847	0.558973	-0.120874
1408	0.679847	0.564866	-0.114982
859	0.676622	0.712142	0.0355199
1614	0.676622	0.751611	0.0749895
1320	0.675556	0.65081	-0.0247462
1056	0.674992	0.579148	-0.0958441
1143	0.674992	0.893486	0.218494
1245	0.674992	0.606476	-0.0685154
1289	0.674992	0.709813	0.0348209
1525	0.674992	0.582702	-0.0922899
801	0.673739	0.603438	-0.0703012
852	0.673739	0.523467	-0.150272
1130	0.673739	0.633759	-0.0399797
992	0.672657	0.632469	-0.0401877
1409	0.669516	0.568472	-0.101044
1561	0.669346	0.591353	-0.0779933
1358	0.669221	0.583227	-0.0859933
1194	0.668015	0.63107	-0.0369448
1597	0.668015	0.550435	-0.11758
1519	0.667906	0.640569	-0.0273372
996	0.667319	0.526197	-0.141122
1037	0.667319	0.633654	-0.0336649
1353	0.667319	0.602215	-0.0651047
1577	0.667319	0.590456	-0.0768636
1337	0.664979	0.684856	0.0198763
788	0.662927	0.623562	-0.0393647
1333	0.662927	0.586102	-0.0768247
1458	0.662927	0.5453	-0.117627
1575	0.662927	0.741772	0.0788459
1125	0.661434	0.625219	-0.0362154
1225	0.660861	0.834377	0.173517
857	0.658117	0.556913	-0.101204
943	0.657356	0.562653	-0.0947032
1542	0.656624	0.640894	-0.0157297
1074	0.655736	0.803602	0.147866
1092	0.654919	0.706919	0.0519996
1314	0.653822	0.776981	0.123159
1440	0.651282	0.706387	0.0551049
931	0.650841	0.781555	0.130713
1095	0.650841	0.806246	0.155405
875	0.647204	0.67788	0.0306757
1311	0.64612	0.676514	0.0303935
1073	0.643043	0.751194	0.108151
1161	0.642505	0.827372	0.184867
768	0.641065	0.605907	-0.0351578
1198	0.640875	0.555078	-0.0857971
1004	0.639898	0.641056	0.0011588
1478	0.639898	0.853193	0.213296
1050	0.639311	0.671894	0.0325831
1533	0.639311	0.567611	-0.0716996
789	0.637587	0.678619	0.0410317
1006	0.637587	0.794456	0.156869
1022	0.634455	0.584113	-0.050342
1052	0.634455	0.539133	-0.0953222
829	0.633509	0.55187	-0.0816397
1348	0.633509	0.592912	-0.0405971
1032	0.632852	0.536792	-0.0960606
1196	0.62881	0.752506	0.123696
1071	0.628422	0.742053	0.11363
987	0.62737	0.628009	0.0006392
1057	0.625173	0.616587	-0.0085858
1134	0.623314	0.637915	0.0146004
1087	0.62239	0.771722	0.149332
1566	0.62239	0.703848	0.0814585
1266	0.617975	0.61728	-0.0006945
1503	0.616856	0.727043	0.110187
1271	0.611333	0.628791	0.0174588
912	0.608077	0.756124	0.148048
1498	0.607316	0.714499	0.107183
766	0.604501	0.550532	-0.0539684
783	0.604501	0.761267	0.156766
1576	0.604501	0.554984	-0.0495163
1202	0.603867	0.764764	0.160898
1414	0.602506	0.648874	0.0463678
890	0.599361	0.669453	0.0700924
1040	0.597738	0.873677	0.275939
1592	0.595547	0.619154	0.0236069
1516	0.594968	0.555211	-0.0397571
777	0.594381	0.606201	0.0118201
1211	0.594381	0.743928	0.149547
1370	0.594381	0.585782	-0.0085998
1165	0.592902	0.621542	0.0286391
1413	0.588969	0.735083	0.146115
828	0.587923	0.580487	-0.0074356
1064	0.587923	0.662314	0.0743914
1258	0.587923	0.647607	0.0596839
1171	0.585046	0.627571	0.0425248
1019	0.584807	0.714625	0.129818
1318	0.583714	0.644018	0.0603035
1509	0.583469	0.695719	0.11225
1069	0.582469	0.820185	0.237716
1103	0.582469	0.582469	0
1185	0.582469	0.529509	-0.0529603
882	0.578626	0.614635	0.0360086
1084	0.576572	0.51408	-0.0624914
1312	0.576492	0.519274	-0.0572176
1402	0.575982	0.582141	0.0061589
1317	0.569042	0.516829	-0.052213
1518	0.568103	0.629497	0.0613945
1020	0.564338	0.823691	0.259354
1505	0.563964	0.685668	0.121704
835	0.563917	0.653949	0.0900321
842	0.56333	0.709405	0.146074
918	0.561583	0.742582	0.180999
1602	0.561583	0.699483	0.137899
911	0.561323	0.879933	0.31861
1166	0.558786	0.701716	0.14293
841	0.558191	0.582565	0.0243743
1506	0.557422	0.580186	0.0227648
843	0.557215	0.522485	-0.0347296
1151	0.554586	0.554653	6.7e-05
899	0.554461	0.751607	0.197147
1014	0.554461	0.665341	0.110881
1113	0.554461	0.647996	0.0935353
1582	0.554461	0.562089	0.0076284
1429	0.550618	0.515012	-0.0356053
895	0.550169	0.624495	0.0743258
867	0.549376	0.657375	0.107999
1247	0.549169	0.574916	0.025747
810	0.547386	0.639399	0.0920124
1027	0.547386	0.756929	0.209542
1398	0.5471	0.681414	0.134314
840	0.54352	0.535317	-0.0082022
1579	0.54352	0.729478	0.185958
896	0.542933	0.546961	0.0040288
1432	0.542933	0.530657	-0.0122757
947	0.542519	0.589946	0.0474265
995	0.542519	0.640704	0.0981848
1267	0.541933	0.708472	0.166539
1437	0.538228	0.697499	0.159271
1218	0.53754	0.586568	0.049028
1204	0.536622	0.599659	0.0630373
1114	0.535474	0.55232	0.0168464
975	0.535292	0.559987	0.0246955
1377	0.534556	0.546104	0.0115478
1589	0.534292	0.552483	0.018191
1340	0.532509	0.574594	0.0420853
1462	0.532044	0.55562	0.0235758
1226	0.5311	0.520692	-0.0104083
1427	0.528206	0.537205	0.0089991
1281	0.524533	0.527578	0.0030452
1369	0.523351	0.551917	0.0285667
872	0.522016	0.773744	0.251729
1139	0.521597	0.697429	0.175832
1001	0.521161	0.814445	0.293284
1088	0.520596	0.531845	0.0112489
1224	0.519035	0.559562	0.0405278
979	0.516435	0.582739	0.0663043
1091	0.516118	0.675208	0.15909
1106	0.515688	0.602081	0.0863935
983	0.514636	0.515221	0.0005853
1354	0.514511	0.539702	0.0251914
1376	0.514511	0.620124	0.105613
877	0.513856	0.658151	0.144295
1442	0.51329	0.613046	0.099756
727	0.511158	0.711863	0.200705
1306	0.509628	0.703693	0.194065
1570	0.509531	0.522521	0.0129899
988	0.50687	0.672788	0.165918
1447	0.504984	0.608062	0.103078
764	0.501983	0.718802	0.21682
833	0.500941	0.80157	0.300629
1170	0.498169	0.773622	0.275453
1578	0.497692	0.627974	0.130282
1240	0.49759	0.735115	0.237525
1425	0.497003	0.846912	0.349909
964	0.496114	0.526014	0.0298999
1493	0.495342	0.593517	0.0981745
1033	0.495165	0.546143	0.0509781
819	0.495038	0.618689	0.123652
944	0.492271	0.540482	0.0482102
1012	0.488745	0.524114	0.0353685
1460	0.488745	0.577201	0.0884556
1079	0.484904	0.614759	0.129855
1251	0.480647	0.542809	0.0621618
1381	0.473974	0.544675	0.0707005
1554	0.471308	0.546475	0.0751667
956	0.471209	0.539737	0.0685278
903	0.47016	0.6594	0.18924
821	0.468995	0.589749	0.120754
1094	0.468995	0.568127	0.0991328
1215	0.468995	0.68885	0.219855
1053	0.467516	0.553544	0.0860283
938	0.466929	0.531854	0.0649248
1262	0.464827	0.87751	0.412683
1467	0.463703	0.567355	0.103652
1338	0.458795	0.765037	0.306242
1472	0.458219	0.599698	0.141479
1282	0.457054	0.571435	0.114382
1047	0.455895	0.523589	0.0676941
1238	0.455895	0.840814	0.384919
1584	0.452638	0.565547	0.112909
1361	0.450008	0.711164	0.261156
855	0.44909	0.519651	0.0705602
1443	0.44673	0.636554	0.189825
1260	0.445099	0.539027	0.0939278
905	0.444661	0.537522	0.0928613
930	0.443486	0.623642	0.180156
1523	0.44111	0.520891	0.0797806
1556	0.44111	0.566269	0.125159
1182	0.440823	0.592882	0.152059
985	0.439189	0.589724	0.150536
1083	0.436282	0.831786	0.395504
1179	0.436282	0.700821	0.26454
1568	0.434242	0.539757	0.105516
1572	0.433335	0.563651	0.130316
1183	0.433065	0.605784	0.17272
1100	0.430399	0.577644	0.147245
804	0.427094	0.527262	0.100169
1142	0.426011	0.540831	0.11482
838	0.423245	0.575225	0.151981
940	0.423177	0.524769	0.101592
1560	0.422549	0.572308	0.149759
1455	0.416091	0.617148	0.201058
1298	0.410648	0.542226	0.131578
794	0.410058	0.592087	0.182029
1147	0.410058	0.545582	0.135523
1090	0.409169	0.619382	0.210213
1565	0.409037	0.544015	0.134978
1366	0.407903	0.521872	0.113969
880	0.407122	0.655145	0.248023
1197	0.405056	0.670002	0.264946
957	0.397694	0.548511	0.150816
1350	0.395181	0.618431	0.22325
1076	0.391367	0.52245	0.131083
1411	0.387501	0.583373	0.195872
925	0.386753	0.524028	0.137274
815	0.383227	0.517618	0.134391
884	0.383215	0.643808	0.260593
832	0.37762	0.557749	0.180129
986	0.375025	0.519487	0.144462
813	0.371161	0.580523	0.209361
1200	0.370896	0.673089	0.302193
1528	0.366885	0.55172	0.184836
1157	0.365106	0.545275	0.180168
1567	0.357745	0.515242	0.157497
993	0.355697	0.514209	0.158512
1051	0.354218	0.52154	0.167322
1424	0.354218	0.62287	0.268652
1230	0.353657	0.590716	0.237059
856	0.353631	0.529957	0.176326
1439	0.349351	0.522999	0.173648
1030	0.348776	0.582328	0.233552
961	0.343317	0.555511	0.212194
1180	0.342867	0.517157	0.17429
1331	0.34269	0.527469	0.184779
1153	0.338286	0.651141	0.312854
1249	0.338286	0.570861	0.232575
967	0.33772	0.660835	0.323115
1299	0.330625	0.563672	0.233047
1463	0.328768	0.627054	0.298286
1021	0.323901	0.63599	0.312089
994	0.323408	0.58807	0.264661
1384	0.320177	0.551373	0.231196
1307	0.319611	0.593823	0.274212
933	0.317816	0.561203	0.243387
921	0.315747	0.554545	0.238798
969	0.314289	0.57541	0.261121
1473	0.312228	0.527622	0.215394
853	0.309991	0.63167	0.321678
1181	0.309289	0.521976	0.212687
1355	0.308702	0.576423	0.267722
806	0.30676	0.51896	0.2122
1400	0.306126	0.57288	0.266754
1287	0.302938	0.907517	0.60458
1025	0.301781	0.543759	0.241979
1449	0.295872	0.547396	0.251524
1201	0.279374	0.640061	0.360687
1206	0.272279	0.60924	0.336962
1468	0.268752	0.542595	0.273843
1010	0.265062	0.522521	0.257459
1434	0.265062	0.549064	0.284002
1324	0.263906	0.525599	0.261693
1405	0.262363	0.541274	0.278911
1132	0.261265	0.57889	0.317625
779	0.258017	0.538186	0.28017
1477	0.255335	0.525816	0.270481
1356	0.253587	0.542761	0.289174
998	0.250775	0.522511	0.271736
1562	0.232666	0.573152	0.340486
976	0.228515	0.62087	0.392355
851	0.224989	0.531359	0.306371
915	0.221778	0.541725	0.319947
951	0.213045	0.520118	0.307072
1049	0.210406	0.526691	0.316285
790	0.206592	0.570411	0.363819
1172	0.177551	0.540134	0.362583
929	0.166642	0.514844	0.348202
1128	0.141004	0.591372	0.450368
778	0.137478	0.593936	0.456459
1535	0.137478	0.541638	0.40416
1269	0.130556	0.528167	0.397611
799	0.0791312	0.52879	0.449659
906	0.0791312	0.615388	0.536257
949	0.0791312	0.539532	0.4604
1017	0.0791312	0.581183	0.502051
1241	0.0791312	0.555784	0.476653
1293	0.0791312	0.538409	0.459278
1520	0.0791312	0.541708	0.462577
